# Supplementary material for: Bis{2-bromo-4-chloro-6-[(E)-(2,6-di­methyl­phen­yl)imino­meth­yl]phenolato-κ2 N,O}cobalt(II)
Source: Acta Crystallogr Sect E Struct Rep Online. 2013 Feb 20;69(Pt 3):m156. doi: 10.1107/S1600536813003747 (PMC3588491; doi:10.1107/S1600536813003747)
Supplement: Supplementary file 1 [file e-69-0m156-sup1.cif]

##############################################################################
#                                                                            #
# This CIF contains the data in a paper accepted for publication in          #
# Acta Crystallographica Section E. It conforms to the requirements of       #
# Notes for Authors for Acta Crystallographica Section E, and has been       #
# peer reviewed under the auspices of the IUCr Commission on Journals.       #
#                                                                            #
# Full details of the Crystallographic Information File format               #
# are given in the paper "The Crystallographic Information File (CIF):       #
# a New Standard Archive File for Crystallography" by S. R. Hall, F. H.      #
# Allen and I. D. Brown [Acta Cryst. (1991), A47, 655-685].                  #
#                                                                            #
# The current version of the core CIF dictionary is obtainable from          #
# ftp://ftp.iucr.org/pub/cif_core.dic.                                       #
#                                                                            #
# Software is freely available for graphical display of the structure(s)     #
# in this CIF. For information consult the CIF software page                 #
# http://www.iucr.org/resources/cif/software.                                #
#                                                                            #
# This file may be used for bona fide research purposes within the           #
# scientific community so long as proper attribution is given to the journal # 
# article from which it was obtained.                                        #
#                                                                            #
##############################################################################
data_I
_audit_creation_method     SHELXL-97
_chemical_name_systematic
;\
Bis{2-bromo-4-chloro-6-[(<i>E</i>)-(2,6-\
dimethylphenyl)iminomethyl]phenolato-\k^2^<i>N</i>,<i>O</i>}cobalt(II)
;
_chemical_name_common     ?
_chemical_formula_moiety     'C30 H24 Br2 Cl2 Co N2 O2'
_chemical_formula_sum     'C30 H24 Br2 Cl2 Co N2 O2'
_chemical_formula_iupac     '[Co (C15 H12 Br Cl N O)2]'
_chemical_formula_weight     734.16
_chemical_melting_point     ?
_symmetry_cell_setting     monoclinic
_symmetry_space_group_name_H-M     'P 21/c'
loop_
    _symmetry_equiv_pos_as_xyz
    'x, y, z'
    '-x, y+1/2, -z+1/2'
    '-x, -y, -z'
    'x, -y-1/2, z-1/2'
_cell_length_a     11.608(2)
_cell_length_b     24.157(4)
_cell_length_c     11.354(2)
_cell_angle_alpha     90.00
_cell_angle_beta     114.380(2)
_cell_angle_gamma     90.00
_cell_volume     2899.8(9)
_cell_formula_units_Z     4
_cell_measurement_reflns_used     10097
_cell_measurement_theta_min     2.103
_cell_measurement_theta_max     29.123
_cell_measurement_temperature     153(2)
_exptl_crystal_description     Chunk
_exptl_crystal_colour     Red
_exptl_crystal_size_max     0.49
_exptl_crystal_size_mid     0.27
_exptl_crystal_size_min     0.12
_exptl_crystal_density_diffrn     1.682
_exptl_crystal_density_meas     ?
_exptl_crystal_density_method     'not measured'
_exptl_crystal_F_000     1460
_exptl_absorpt_coefficient_mu     3.563
_exptl_absorpt_correction_type     multi-scan
_exptl_absorpt_process_details     '(CrystalClear; Rigaku, 2008)'
_exptl_absorpt_correction_T_min     0.2742
_exptl_absorpt_correction_T_max     0.6827
_exptl_special_details
;
;
_diffrn_ambient_temperature     153(2)
_diffrn_radiation_type     MoK\a
_diffrn_radiation_wavelength     0.71073
_diffrn_radiation_source     'Rotating Anode'
_diffrn_radiation_monochromator     graphite
_diffrn_measurement_device_type     'Rigaku AFC10/Saturn724+'
_diffrn_measurement_method     'phi and omega scans'
_diffrn_detector_area_resol_mean     28.5714
_diffrn_reflns_number     32947
_diffrn_reflns_av_R_equivalents     0.0469
_diffrn_reflns_av_sigmaI/netI     0.0440
_diffrn_reflns_theta_min     2.27
_diffrn_reflns_theta_max     29.12
_diffrn_reflns_theta_full     29.12
_diffrn_measured_fraction_theta_max     0.990
_diffrn_measured_fraction_theta_full     0.990
_diffrn_reflns_limit_h_min     -15
_diffrn_reflns_limit_h_max     15
_diffrn_reflns_limit_k_min     -33
_diffrn_reflns_limit_k_max     32
_diffrn_reflns_limit_l_min     -15
_diffrn_reflns_limit_l_max     15
_diffrn_standards_number     0
_diffrn_standards_interval_count     0
_diffrn_standards_interval_time     0
_diffrn_standards_decay_%     0
_refine_special_details
;
Refinement of <i>F</i>^2^ against ALL reflections. The weighted <i>R</i>-factor
<i>wR</i> and goodness of fit <i>S</i> are based on <i>F</i>^2^, conventional
<i>R</i>-factors <i>R</i> are based on <i>F</i>, with <i>F</i> set to zero for
negative <i>F</i>^2^. The threshold expression of <i>F</i>^2^ >
\s(<i>F</i>^2^) is used only for calculating <i>R</i>-factors(gt) <i>etc</i>.
and is not relevant to the choice of reflections for refinement.
<i>R</i>-factors based on <i>F</i>^2^ are statistically about twice as large
as those based on <i>F</i>, and <i>R</i>- factors based on ALL data will be
even larger.
;
_reflns_number_total     7718
_reflns_number_gt     6813
_reflns_threshold_expression     I>2\s(I)
_refine_ls_structure_factor_coef     Fsqd
_refine_ls_matrix_type     full
_refine_ls_R_factor_all     0.0530
_refine_ls_R_factor_gt     0.0438
_refine_ls_wR_factor_gt     0.1126
_refine_ls_wR_factor_ref     0.1194
_refine_ls_goodness_of_fit_ref     1.001
_refine_ls_restrained_S_all     1.001
_refine_ls_number_reflns     7718
_refine_ls_number_parameters     356
_refine_ls_number_restraints     0
_refine_ls_hydrogen_treatment     constr
_refine_ls_weighting_scheme     calc
_refine_ls_weighting_details
         'calc w=1/[\s^2^(Fo^2^)+(0.0651P)^2^+0.5160P] where P=(Fo^2^+2Fc^2^)/3'
_atom_sites_solution_hydrogens     geom
_atom_sites_solution_primary     direct
_atom_sites_solution_secondary     difmap
_refine_ls_shift/su_max     0.002
_refine_ls_shift/su_mean     0.000
_refine_diff_density_max     0.539
_refine_diff_density_min     -0.634
_refine_ls_extinction_method     none
_refine_ls_extinction_coef     ?
loop_
    _atom_type_symbol
    _atom_type_description
    _atom_type_scat_dispersion_real
    _atom_type_scat_dispersion_imag
    _atom_type_scat_source
    'C' 'C' 0.0033 0.0016
                         'International Tables Vol C Tables 4.2.6.8 and 6.1.1.4'
    'H' 'H' 0.0000 0.0000
                         'International Tables Vol C Tables 4.2.6.8 and 6.1.1.4'
    'N' 'N' 0.0061 0.0033
                         'International Tables Vol C Tables 4.2.6.8 and 6.1.1.4'
    'O' 'O' 0.0106 0.0060
                         'International Tables Vol C Tables 4.2.6.8 and 6.1.1.4'
    'Cl' 'Cl' 0.1484 0.1585
                         'International Tables Vol C Tables 4.2.6.8 and 6.1.1.4'
    'Br' 'Br' -0.2901 2.4595
                         'International Tables Vol C Tables 4.2.6.8 and 6.1.1.4'
    'Co' 'Co' 0.3494 0.9721
                         'International Tables Vol C Tables 4.2.6.8 and 6.1.1.4'
_computing_data_collection     'CrystalClear (Rigaku, 2008)'
_computing_cell_refinement     'CrystalClear (Rigaku, 2008)'
_computing_data_reduction     'CrystalClear (Rigaku, 2008)'
_computing_structure_solution     'SHELXS97 (Sheldrick, 2008)'
_computing_structure_refinement     'SHELXL97 (Sheldrick, 2008)'
_computing_molecular_graphics     'SHELTXL (Sheldrick, 2008)'
_computing_publication_material     'SHELXL97 (Sheldrick, 2008)'
loop_
    _atom_site_type_symbol
    _atom_site_label
    _atom_site_fract_x
    _atom_site_fract_y
    _atom_site_fract_z
    _atom_site_U_iso_or_equiv
    _atom_site_adp_type
    _atom_site_calc_flag
    _atom_site_refinement_flags
    _atom_site_occupancy
    _atom_site_symmetry_multiplicity
    _atom_site_disorder_assembly
    _atom_site_disorder_group
    Co Co1 0.26654(3) 0.662257(15) 0.69368(3) 0.02274(10) Uani d . 1 1 . .
    Br Br1 0.57530(3) 0.644847(13) 1.13829(3) 0.03965(10) Uani d . 1 1 . .
    Br Br2 -0.09274(3) 0.764024(13) 0.69082(3) 0.04195(10) Uani d . 1 1 . .
    Cl Cl1 0.36329(7) 0.44165(3) 1.15246(7) 0.03762(18) Uani d . 1 1 . .
    Cl Cl2 -0.01848(7) 0.91557(3) 0.36421(7) 0.03602(17) Uani d . 1 1 . .
    O O1 0.37754(18) 0.64192(7) 0.86650(17) 0.0264(4) Uani d . 1 1 . .
    O O2 0.14215(17) 0.71526(7) 0.68464(18) 0.0272(4) Uani d . 1 1 . .
    N N1 0.2067(2) 0.58493(9) 0.6390(2) 0.0234(5) Uani d . 1 1 . .
    N N2 0.34280(19) 0.70873(9) 0.60062(19) 0.0208(4) Uani d . 1 1 . .
    C C1 0.2975(2) 0.54925(11) 0.8618(2) 0.0231(5) Uani d . 1 1 . .
    C C2 0.2949(2) 0.50225(11) 0.9335(3) 0.0270(6) Uani d . 1 1 . .
    H H2 0.2416 0.4720 0.8913 0.032 Uiso calc R 1 1 . .
    C C3 0.3687(2) 0.49968(11) 1.0639(3) 0.0277(6) Uani d . 1 1 . .
    C C4 0.4516(3) 0.54284(12) 1.1261(3) 0.0287(6) Uani d . 1 1 . .
    H H4 0.5049 0.5406 1.2158 0.034 Uiso calc R 1 1 . .
    C C5 0.4548(3) 0.58833(11) 1.0562(2) 0.0259(6) Uani d . 1 1 . .
    C C6 0.3753(2) 0.59526(10) 0.9230(2) 0.0225(5) Uani d . 1 1 . .
    C C7 0.2230(2) 0.54617(11) 0.7227(3) 0.0254(5) Uani d . 1 1 . .
    H H7 0.1819 0.5119 0.6900 0.030 Uiso calc R 1 1 . .
    C C8 0.1440(2) 0.57063(11) 0.5034(2) 0.0239(5) Uani d . 1 1 . .
    C C9 0.2103(3) 0.53997(11) 0.4467(3) 0.0291(6) Uani d . 1 1 . .
    C C10 0.1533(3) 0.53156(12) 0.3131(3) 0.0326(6) Uani d . 1 1 . .
    H H10 0.1964 0.5108 0.2726 0.039 Uiso calc R 1 1 . .
    C C11 0.0347(3) 0.55301(12) 0.2391(3) 0.0320(6) Uani d . 1 1 . .
    H H11 -0.0025 0.5475 0.1481 0.038 Uiso calc R 1 1 . .
    C C12 -0.0294(3) 0.58239(11) 0.2975(3) 0.0297(6) Uani d . 1 1 . .
    H H12 -0.1105 0.5971 0.2456 0.036 Uiso calc R 1 1 . .
    C C13 0.0222(3) 0.59107(12) 0.4314(3) 0.0280(6) Uani d . 1 1 . .
    C C14 0.3415(3) 0.51866(15) 0.5239(3) 0.0443(8) Uani d . 1 1 . .
    H H14A 0.3946 0.5487 0.5766 0.053 Uiso calc R 1 1 . .
    H H14B 0.3773 0.5047 0.4651 0.053 Uiso calc R 1 1 . .
    H H14C 0.3382 0.4886 0.5804 0.053 Uiso calc R 1 1 . .
    C C15 -0.0532(3) 0.62008(16) 0.4928(3) 0.0455(8) Uani d . 1 1 . .
    H H15A -0.0562 0.5971 0.5626 0.055 Uiso calc R 1 1 . .
    H H15B -0.1394 0.6265 0.4277 0.055 Uiso calc R 1 1 . .
    H H15C -0.0134 0.6556 0.5282 0.055 Uiso calc R 1 1 . .
    C C16 0.1773(2) 0.77951(10) 0.5396(2) 0.0210(5) Uani d . 1 1 . .
    C C17 0.1093(2) 0.75899(10) 0.6102(2) 0.0208(5) Uani d . 1 1 . .
    C C18 0.0010(2) 0.78977(11) 0.5987(3) 0.0247(5) Uani d . 1 1 . .
    C C19 -0.0383(2) 0.83669(11) 0.5250(3) 0.0244(5) Uani d . 1 1 . .
    H H19 -0.1116 0.8560 0.5198 0.029 Uiso calc R 1 1 . .
    C C20 0.0307(2) 0.85564(11) 0.4578(3) 0.0250(5) Uani d . 1 1 . .
    C C21 0.1359(2) 0.82777(10) 0.4642(2) 0.0231(5) Uani d . 1 1 . .
    H H21 0.1815 0.8412 0.4173 0.028 Uiso calc R 1 1 . .
    C C22 0.2909(2) 0.75423(11) 0.5415(2) 0.0221(5) Uani d . 1 1 . .
    H H22 0.3315 0.7727 0.4952 0.027 Uiso calc R 1 1 . .
    C C23 0.4569(2) 0.68953(11) 0.5936(2) 0.0234(5) Uani d . 1 1 . .
    C C24 0.5715(2) 0.69448(11) 0.7039(3) 0.0269(6) Uani d . 1 1 . .
    C C25 0.6783(3) 0.67082(13) 0.6988(3) 0.0376(7) Uani d . 1 1 . .
    H H25 0.7568 0.6735 0.7721 0.045 Uiso calc R 1 1 . .
    C C26 0.6736(3) 0.64344(14) 0.5902(4) 0.0452(9) Uani d . 1 1 . .
    H H26 0.7476 0.6267 0.5900 0.054 Uiso calc R 1 1 . .
    C C27 0.5609(3) 0.64060(13) 0.4820(3) 0.0405(8) Uani d . 1 1 . .
    H H27 0.5586 0.6225 0.4067 0.049 Uiso calc R 1 1 . .
    C C28 0.4499(3) 0.66366(12) 0.4805(3) 0.0288(6) Uani d . 1 1 . .
    C C29 0.5791(3) 0.72459(13) 0.8230(3) 0.0357(7) Uani d . 1 1 . .
    H H29A 0.5418 0.7016 0.8693 0.043 Uiso calc R 1 1 . .
    H H29B 0.5325 0.7596 0.7977 0.043 Uiso calc R 1 1 . .
    H H29C 0.6678 0.7322 0.8794 0.043 Uiso calc R 1 1 . .
    C C30 0.3284(3) 0.66150(13) 0.3601(3) 0.0387(7) Uani d . 1 1 . .
    H H30A 0.2577 0.6540 0.3838 0.046 Uiso calc R 1 1 . .
    H H30B 0.3336 0.6320 0.3032 0.046 Uiso calc R 1 1 . .
    H H30C 0.3148 0.6971 0.3148 0.046 Uiso calc R 1 1 . .
loop_
    _atom_site_aniso_label
    _atom_site_aniso_U_11
    _atom_site_aniso_U_22
    _atom_site_aniso_U_33
    _atom_site_aniso_U_12
    _atom_site_aniso_U_13
    _atom_site_aniso_U_23
    Co1 0.02424(18) 0.02062(18) 0.02371(19) 0.00174(13) 0.01026(15) 0.00289(14)
    Br1 0.04535(19) 0.03466(18) 0.02708(17) -0.00775(13) 0.00302(14)
                                                                    -0.00110(12)
    Br2 0.03983(18) 0.03857(19) 0.0633(2) 0.01156(13) 0.03721(17) 0.01945(15)
    Cl1 0.0409(4) 0.0365(4) 0.0354(4) 0.0004(3) 0.0157(3) 0.0140(3)
    Cl2 0.0365(4) 0.0288(4) 0.0433(4) 0.0091(3) 0.0170(3) 0.0161(3)
    O1 0.0289(10) 0.0226(10) 0.0251(10) 0.0012(7) 0.0084(8) 0.0037(8)
    O2 0.0294(10) 0.0232(10) 0.0340(10) 0.0063(7) 0.0182(8) 0.0091(8)
    N1 0.0228(11) 0.0236(11) 0.0233(11) -0.0004(8) 0.0090(9) 0.0003(9)
    N2 0.0201(10) 0.0213(11) 0.0214(10) 0.0011(8) 0.0091(8) 0.0013(8)
    C1 0.0225(12) 0.0230(13) 0.0239(13) 0.0043(9) 0.0098(10) 0.0019(10)
    C2 0.0248(13) 0.0244(14) 0.0317(14) 0.0003(10) 0.0115(11) 0.0022(11)
    C3 0.0270(13) 0.0263(14) 0.0327(15) 0.0033(11) 0.0154(12) 0.0093(12)
    C4 0.0299(14) 0.0336(15) 0.0229(13) 0.0062(11) 0.0113(11) 0.0032(11)
    C5 0.0278(13) 0.0241(13) 0.0241(13) 0.0021(10) 0.0089(11) -0.0011(11)
    C6 0.0227(12) 0.0237(13) 0.0232(13) 0.0044(9) 0.0115(10) 0.0038(10)
    C7 0.0213(12) 0.0255(13) 0.0287(14) 0.0000(10) 0.0096(11) 0.0010(11)
    C8 0.0238(12) 0.0243(13) 0.0229(13) -0.0013(10) 0.0091(11) 0.0014(10)
    C9 0.0307(14) 0.0244(14) 0.0301(15) 0.0008(11) 0.0105(12) -0.0026(11)
    C10 0.0367(16) 0.0277(15) 0.0345(16) -0.0033(12) 0.0160(13) -0.0094(12)
    C11 0.0378(16) 0.0294(15) 0.0218(13) -0.0041(12) 0.0052(12) -0.0018(11)
    C12 0.0280(14) 0.0270(14) 0.0255(14) -0.0005(11) 0.0022(11) -0.0002(11)
    C13 0.0259(13) 0.0290(15) 0.0270(14) -0.0015(10) 0.0088(11) -0.0016(11)
    C14 0.0354(17) 0.050(2) 0.0422(18) 0.0135(14) 0.0113(15) -0.0085(16)
    C15 0.0268(15) 0.065(2) 0.0403(18) 0.0040(15) 0.0095(14) -0.0139(17)
    C16 0.0206(12) 0.0188(12) 0.0225(12) -0.0001(9) 0.0078(10) -0.0020(10)
    C17 0.0200(11) 0.0193(12) 0.0210(12) 0.0011(9) 0.0063(10) 0.0008(10)
    C18 0.0221(12) 0.0251(13) 0.0300(14) -0.0015(10) 0.0139(11) 0.0014(11)
    C19 0.0199(12) 0.0235(13) 0.0275(14) 0.0032(9) 0.0076(10) 0.0008(11)
    C20 0.0257(13) 0.0215(13) 0.0248(13) 0.0018(10) 0.0075(11) 0.0038(10)
    C21 0.0225(12) 0.0228(13) 0.0227(13) -0.0001(10) 0.0080(10) 0.0019(10)
    C22 0.0226(12) 0.0227(13) 0.0210(12) -0.0004(9) 0.0090(10) 0.0013(10)
    C23 0.0222(12) 0.0239(13) 0.0271(13) 0.0026(10) 0.0133(11) 0.0075(11)
    C24 0.0239(13) 0.0269(14) 0.0310(14) -0.0002(10) 0.0123(11) 0.0118(11)
    C25 0.0246(14) 0.0439(18) 0.0441(18) 0.0050(12) 0.0140(13) 0.0217(15)
    C26 0.0390(18) 0.048(2) 0.061(2) 0.0186(14) 0.0329(17) 0.0210(17)
    C27 0.057(2) 0.0370(18) 0.0435(18) 0.0131(15) 0.0372(17) 0.0081(14)
    C28 0.0340(15) 0.0265(14) 0.0303(15) 0.0056(11) 0.0178(12) 0.0062(11)
    C29 0.0310(15) 0.0383(17) 0.0314(16) -0.0085(12) 0.0066(13) 0.0018(13)
    C30 0.0503(19) 0.0364(17) 0.0291(16) 0.0005(14) 0.0162(14) -0.0037(13)
_geom_special_details
;
All e.s.d.'s (except the e.s.d. in the dihedral angle between two l.s. planes)
are estimated using the full covariance matrix. The cell e.s.d.'s are taken
into account individually in the estimation of e.s.d.'s in distances, angles
and torsion angles; correlations between e.s.d.'s in cell parameters are only
used when they are defined by crystal symmetry. An approximate (isotropic)
treatment of cell e.s.d.'s is used for estimating e.s.d.'s involving l.s.
planes.
;
loop_
    _geom_bond_atom_site_label_1
    _geom_bond_atom_site_label_2
    _geom_bond_site_symmetry_2
    _geom_bond_distance
    _geom_bond_publ_flag
    Co1 O2 . 1.9006(18) y
    Co1 O1 . 1.9144(18) y
    Co1 N2 . 1.983(2) y
    Co1 N1 . 2.000(2) y
    Br1 C5 . 1.901(3) n
    Br2 C18 . 1.898(3) n
    Cl1 C3 . 1.742(3) n
    Cl2 C20 . 1.746(3) n
    O1 C6 . 1.302(3) ?
    O2 C17 . 1.308(3) ?
    N1 C7 . 1.291(3) ?
    N1 C8 . 1.447(3) ?
    N2 C22 . 1.299(3) ?
    N2 C23 . 1.437(3) ?
    C1 C2 . 1.405(4) ?
    C1 C6 . 1.420(4) ?
    C1 C7 . 1.456(4) ?
    C2 C3 . 1.372(4) ?
    C2 H2 . 0.9500 ?
    C3 C4 . 1.397(4) ?
    C4 C5 . 1.365(4) ?
    C4 H4 . 0.9500 ?
    C5 C6 . 1.420(4) ?
    C7 H7 . 0.9500 ?
    C8 C13 . 1.399(4) ?
    C8 C9 . 1.402(4) ?
    C9 C10 . 1.397(4) ?
    C9 C14 . 1.500(4) ?
    C10 C11 . 1.383(4) ?
    C10 H10 . 0.9500 ?
    C11 C12 . 1.381(4) ?
    C11 H11 . 0.9500 ?
    C12 C13 . 1.400(4) ?
    C12 H12 . 0.9500 ?
    C13 C15 . 1.499(4) ?
    C14 H14A . 0.9800 ?
    C14 H14B . 0.9800 ?
    C14 H14C . 0.9800 ?
    C15 H15A . 0.9800 ?
    C15 H15B . 0.9800 ?
    C15 H15C . 0.9800 ?
    C16 C21 . 1.408(3) ?
    C16 C17 . 1.426(4) ?
    C16 C22 . 1.445(3) ?
    C17 C18 . 1.420(3) ?
    C18 C19 . 1.370(4) ?
    C19 C20 . 1.392(4) ?
    C19 H19 . 0.9500 ?
    C20 C21 . 1.370(4) ?
    C21 H21 . 0.9500 ?
    C22 H22 . 0.9500 ?
    C23 C28 . 1.400(4) ?
    C23 C24 . 1.406(4) ?
    C24 C25 . 1.387(4) ?
    C24 C29 . 1.506(4) ?
    C25 C26 . 1.381(5) ?
    C25 H25 . 0.9500 ?
    C26 C27 . 1.378(5) ?
    C26 H26 . 0.9500 ?
    C27 C28 . 1.397(4) ?
    C27 H27 . 0.9500 ?
    C28 C30 . 1.506(4) ?
    C29 H29A . 0.9800 ?
    C29 H29B . 0.9800 ?
    C29 H29C . 0.9800 ?
    C30 H30A . 0.9800 ?
    C30 H30B . 0.9800 ?
    C30 H30C . 0.9800 ?
loop_
    _geom_angle_atom_site_label_1
    _geom_angle_atom_site_label_2
    _geom_angle_atom_site_label_3
    _geom_angle_site_symmetry_1
    _geom_angle_site_symmetry_3
    _geom_angle
    _geom_angle_publ_flag
    O2 Co1 O1 . . 113.77(8) n
    O2 Co1 N2 . . 94.94(8) n
    O1 Co1 N2 . . 115.58(8) n
    O2 Co1 N1 . . 116.97(9) n
    O1 Co1 N1 . . 94.53(8) n
    N2 Co1 N1 . . 122.51(9) n
    C6 O1 Co1 . . 125.79(17) n
    C17 O2 Co1 . . 126.25(17) n
    C7 N1 C8 . . 117.8(2) ?
    C7 N1 Co1 . . 121.47(18) ?
    C8 N1 Co1 . . 120.72(17) ?
    C22 N2 C23 . . 119.1(2) ?
    C22 N2 Co1 . . 122.70(18) ?
    C23 N2 Co1 . . 118.14(16) ?
    C2 C1 C6 . . 120.7(2) ?
    C2 C1 C7 . . 116.2(2) ?
    C6 C1 C7 . . 122.9(2) ?
    C3 C2 C1 . . 120.6(3) ?
    C3 C2 H2 . . 119.7 ?
    C1 C2 H2 . . 119.7 ?
    C2 C3 C4 . . 120.3(2) ?
    C2 C3 Cl1 . . 120.3(2) ?
    C4 C3 Cl1 . . 119.4(2) ?
    C5 C4 C3 . . 119.0(2) ?
    C5 C4 H4 . . 120.5 ?
    C3 C4 H4 . . 120.5 ?
    C4 C5 C6 . . 123.5(3) ?
    C4 C5 Br1 . . 119.0(2) ?
    C6 C5 Br1 . . 117.4(2) ?
    O1 C6 C5 . . 119.4(2) ?
    O1 C6 C1 . . 125.1(2) ?
    C5 C6 C1 . . 115.6(2) ?
    N1 C7 C1 . . 127.0(2) ?
    N1 C7 H7 . . 116.5 ?
    C1 C7 H7 . . 116.5 ?
    C13 C8 C9 . . 122.2(2) ?
    C13 C8 N1 . . 118.7(2) ?
    C9 C8 N1 . . 119.0(2) ?
    C10 C9 C8 . . 118.1(2) ?
    C10 C9 C14 . . 119.8(3) ?
    C8 C9 C14 . . 122.0(2) ?
    C11 C10 C9 . . 120.8(3) ?
    C11 C10 H10 . . 119.6 ?
    C9 C10 H10 . . 119.6 ?
    C12 C11 C10 . . 119.9(3) ?
    C12 C11 H11 . . 120.0 ?
    C10 C11 H11 . . 120.0 ?
    C11 C12 C13 . . 121.7(3) ?
    C11 C12 H12 . . 119.2 ?
    C13 C12 H12 . . 119.2 ?
    C8 C13 C12 . . 117.2(3) ?
    C8 C13 C15 . . 122.5(2) ?
    C12 C13 C15 . . 120.3(2) ?
    C9 C14 H14A . . 109.5 ?
    C9 C14 H14B . . 109.5 ?
    H14A C14 H14B . . 109.5 ?
    C9 C14 H14C . . 109.5 ?
    H14A C14 H14C . . 109.5 ?
    H14B C14 H14C . . 109.5 ?
    C13 C15 H15A . . 109.5 ?
    C13 C15 H15B . . 109.5 ?
    H15A C15 H15B . . 109.5 ?
    C13 C15 H15C . . 109.5 ?
    H15A C15 H15C . . 109.5 ?
    H15B C15 H15C . . 109.5 ?
    C21 C16 C17 . . 120.0(2) ?
    C21 C16 C22 . . 116.1(2) ?
    C17 C16 C22 . . 123.9(2) ?
    O2 C17 C18 . . 119.5(2) ?
    O2 C17 C16 . . 124.3(2) ?
    C18 C17 C16 . . 116.2(2) ?
    C19 C18 C17 . . 123.2(2) ?
    C19 C18 Br2 . . 119.1(2) ?
    C17 C18 Br2 . . 117.72(19) ?
    C18 C19 C20 . . 119.0(2) ?
    C18 C19 H19 . . 120.5 ?
    C20 C19 H19 . . 120.5 ?
    C21 C20 C19 . . 120.7(2) ?
    C21 C20 Cl2 . . 120.0(2) ?
    C19 C20 Cl2 . . 119.2(2) ?
    C20 C21 C16 . . 120.8(2) ?
    C20 C21 H21 . . 119.6 ?
    C16 C21 H21 . . 119.6 ?
    N2 C22 C16 . . 126.2(2) ?
    N2 C22 H22 . . 116.9 ?
    C16 C22 H22 . . 116.9 ?
    C28 C23 C24 . . 122.0(3) ?
    C28 C23 N2 . . 119.3(2) ?
    C24 C23 N2 . . 118.5(2) ?
    C25 C24 C23 . . 117.4(3) ?
    C25 C24 C29 . . 121.0(3) ?
    C23 C24 C29 . . 121.6(3) ?
    C26 C25 C24 . . 121.9(3) ?
    C26 C25 H25 . . 119.1 ?
    C24 C25 H25 . . 119.1 ?
    C27 C26 C25 . . 119.5(3) ?
    C27 C26 H26 . . 120.2 ?
    C25 C26 H26 . . 120.2 ?
    C26 C27 C28 . . 121.5(3) ?
    C26 C27 H27 . . 119.2 ?
    C28 C27 H27 . . 119.2 ?
    C27 C28 C23 . . 117.6(3) ?
    C27 C28 C30 . . 120.7(3) ?
    C23 C28 C30 . . 121.7(3) ?
    C24 C29 H29A . . 109.5 ?
    C24 C29 H29B . . 109.5 ?
    H29A C29 H29B . . 109.5 ?
    C24 C29 H29C . . 109.5 ?
    H29A C29 H29C . . 109.5 ?
    H29B C29 H29C . . 109.5 ?
    C28 C30 H30A . . 109.5 ?
    C28 C30 H30B . . 109.5 ?
    H30A C30 H30B . . 109.5 ?
    C28 C30 H30C . . 109.5 ?
    H30A C30 H30C . . 109.5 ?
    H30B C30 H30C . . 109.5 ?
loop_
    _geom_torsion_atom_site_label_1
    _geom_torsion_atom_site_label_2
    _geom_torsion_atom_site_label_3
    _geom_torsion_atom_site_label_4
    _geom_torsion_site_symmetry_1
    _geom_torsion_site_symmetry_2
    _geom_torsion_site_symmetry_3
    _geom_torsion_site_symmetry_4
    _geom_torsion
    _geom_torsion_publ_flag
    O2 Co1 O1 C6 . . . . 106.0(2) ?
    N2 Co1 O1 C6 . . . . -145.6(2) ?
    N1 Co1 O1 C6 . . . . -16.2(2) ?
    O1 Co1 O2 C17 . . . . 135.3(2) ?
    N2 Co1 O2 C17 . . . . 14.5(2) ?
    N1 Co1 O2 C17 . . . . -115.9(2) ?
    O2 Co1 N1 C7 . . . . -102.8(2) ?
    O1 Co1 N1 C7 . . . . 16.8(2) ?
    N2 Co1 N1 C7 . . . . 141.1(2) ?
    O2 Co1 N1 C8 . . . . 77.5(2) ?
    O1 Co1 N1 C8 . . . . -162.86(19) ?
    N2 Co1 N1 C8 . . . . -38.5(2) ?
    O2 Co1 N2 C22 . . . . -10.4(2) ?
    O1 Co1 N2 C22 . . . . -129.8(2) ?
    N1 Co1 N2 C22 . . . . 116.1(2) ?
    O2 Co1 N2 C23 . . . . 172.64(18) ?
    O1 Co1 N2 C23 . . . . 53.3(2) ?
    N1 Co1 N2 C23 . . . . -60.8(2) ?
    C6 C1 C2 C3 . . . . -0.8(4) ?
    C7 C1 C2 C3 . . . . 175.6(2) ?
    C1 C2 C3 C4 . . . . -2.7(4) ?
    C1 C2 C3 Cl1 . . . . 179.1(2) ?
    C2 C3 C4 C5 . . . . 2.2(4) ?
    Cl1 C3 C4 C5 . . . . -179.6(2) ?
    C3 C4 C5 C6 . . . . 1.9(4) ?
    C3 C4 C5 Br1 . . . . -175.9(2) ?
    Co1 O1 C6 C5 . . . . -173.34(18) ?
    Co1 O1 C6 C1 . . . . 6.3(4) ?
    C4 C5 C6 O1 . . . . 174.4(3) ?
    Br1 C5 C6 O1 . . . . -7.7(3) ?
    C4 C5 C6 C1 . . . . -5.2(4) ?
    Br1 C5 C6 C1 . . . . 172.68(19) ?
    C2 C1 C6 O1 . . . . -175.1(3) ?
    C7 C1 C6 O1 . . . . 8.8(4) ?
    C2 C1 C6 C5 . . . . 4.5(4) ?
    C7 C1 C6 C5 . . . . -171.6(2) ?
    C8 N1 C7 C1 . . . . 171.2(2) ?
    Co1 N1 C7 C1 . . . . -8.4(4) ?
    C2 C1 C7 N1 . . . . 176.6(3) ?
    C6 C1 C7 N1 . . . . -7.2(4) ?
    C7 N1 C8 C13 . . . . 110.2(3) ?
    Co1 N1 C8 C13 . . . . -70.2(3) ?
    C7 N1 C8 C9 . . . . -74.1(3) ?
    Co1 N1 C8 C9 . . . . 105.6(3) ?
    C13 C8 C9 C10 . . . . 2.2(4) ?
    N1 C8 C9 C10 . . . . -173.4(2) ?
    C13 C8 C9 C14 . . . . 179.3(3) ?
    N1 C8 C9 C14 . . . . 3.7(4) ?
    C8 C9 C10 C11 . . . . 0.1(4) ?
    C14 C9 C10 C11 . . . . -177.0(3) ?
    C9 C10 C11 C12 . . . . -1.0(5) ?
    C10 C11 C12 C13 . . . . -0.3(4) ?
    C9 C8 C13 C12 . . . . -3.5(4) ?
    N1 C8 C13 C12 . . . . 172.1(2) ?
    C9 C8 C13 C15 . . . . 175.2(3) ?
    N1 C8 C13 C15 . . . . -9.2(4) ?
    C11 C12 C13 C8 . . . . 2.5(4) ?
    C11 C12 C13 C15 . . . . -176.1(3) ?
    Co1 O2 C17 C18 . . . . 169.79(18) ?
    Co1 O2 C17 C16 . . . . -11.6(4) ?
    C21 C16 C17 O2 . . . . -178.5(2) ?
    C22 C16 C17 O2 . . . . 0.2(4) ?
    C21 C16 C17 C18 . . . . 0.1(4) ?
    C22 C16 C17 C18 . . . . 178.8(2) ?
    O2 C17 C18 C19 . . . . 178.6(2) ?
    C16 C17 C18 C19 . . . . -0.1(4) ?
    O2 C17 C18 Br2 . . . . -1.4(3) ?
    C16 C17 C18 Br2 . . . . 179.94(18) ?
    C17 C18 C19 C20 . . . . -0.2(4) ?
    Br2 C18 C19 C20 . . . . 179.80(19) ?
    C18 C19 C20 C21 . . . . 0.4(4) ?
    C18 C19 C20 Cl2 . . . . -179.7(2) ?
    C19 C20 C21 C16 . . . . -0.4(4) ?
    Cl2 C20 C21 C16 . . . . 179.75(19) ?
    C17 C16 C21 C20 . . . . 0.1(4) ?
    C22 C16 C21 C20 . . . . -178.7(2) ?
    C23 N2 C22 C16 . . . . -179.5(2) ?
    Co1 N2 C22 C16 . . . . 3.6(4) ?
    C21 C16 C22 N2 . . . . -177.4(2) ?
    C17 C16 C22 N2 . . . . 3.8(4) ?
    C22 N2 C23 C28 . . . . -76.9(3) ?
    Co1 N2 C23 C28 . . . . 100.1(2) ?
    C22 N2 C23 C24 . . . . 106.8(3) ?
    Co1 N2 C23 C24 . . . . -76.1(3) ?
    C28 C23 C24 C25 . . . . -2.3(4) ?
    N2 C23 C24 C25 . . . . 173.9(2) ?
    C28 C23 C24 C29 . . . . 177.2(3) ?
    N2 C23 C24 C29 . . . . -6.6(4) ?
    C23 C24 C25 C26 . . . . 0.1(4) ?
    C29 C24 C25 C26 . . . . -179.4(3) ?
    C24 C25 C26 C27 . . . . 1.8(5) ?
    C25 C26 C27 C28 . . . . -1.6(5) ?
    C26 C27 C28 C23 . . . . -0.5(5) ?
    C26 C27 C28 C30 . . . . 178.3(3) ?
    C24 C23 C28 C27 . . . . 2.5(4) ?
    N2 C23 C28 C27 . . . . -173.7(2) ?
    C24 C23 C28 C30 . . . . -176.3(3) ?
    N2 C23 C28 C30 . . . . 7.6(4) ?
data_global
_journal_date_recd_electronic     2013-01-28
_journal_date_accepted     2013-02-06
_journal_name_full     'Acta Crystallographica, Section E'
_journal_year     2013
_journal_volume     69
_journal_issue      3
_journal_page_first     m156
_journal_page_last     m156
_journal_paper_category     QM
_journal_paper_doi     10.1107/S1600536813003747
_journal_coeditor_code     HB7032
_publ_contact_author_name     'Gang Zhu'
_publ_contact_author_address
;
School of Chemistry and Chemical Engineering
Xi'an University of Arts and Science
Xi'an
Shaanxi 710065
People's Republic of China
;
_publ_contact_author_email     zhugang80@163.com
_publ_contact_author_fax     ?
_publ_contact_author_phone     ?
_publ_section_title
;\
Bis{2-bromo-4-chloro-6-[(<i>E</i>)-(2,6-dimethylphenyl)iminomethyl]phenolato-\
\k^2^<i>N</i>,<i>O</i>}cobalt(II)
;
loop_
    _publ_author_name
    _publ_author_address
    'Zhu, Gang'
;
School of Chemistry and Chemical Engineering
Xi'an University of Arts and Science
Xi'an
Shaanxi 710065
People's Republic of China
;
    'Jiao, Bao-Juan'
;
School of Chemistry and Chemical Engineering
Xi'an University of Arts and Science
Xi'an
Shaanxi 710065
People's Republic of China
;
