# Supplementary material for: Bis{2-bromo-4-chloro-6-[(E)-(2,6-di­methyl­phen­yl)imino­meth­yl]phenolato-κ2 N,O}cobalt(II)
Source: Acta Crystallogr Sect E Struct Rep Online. 2013 Feb 20;69(Pt 3):m156. doi: 10.1107/S1600536813003747 (PMC3588491; doi:10.1107/S1600536813003747)
Supplement: Supplementary file 2 [file e-69-0m156-Isup2.hkl]

# 
# h,k,l, Fc-squared, Fo-squared, sigma(Fo-squared) and status flag 
# 
data_I
_shelx_title ' y3003 in P2(1)/c' 
_shelx_refln_list_code          4 
_shelx_F_calc_maximum      385.43 
_exptl_crystal_F_000      1460.00 
_reflns_d_resolution_high  0.7302 
 
loop_ 
 _symmetry_equiv_pos_as_xyz 
 'x, y, z' 
 '-x, y+1/2, -z+1/2' 
 '-x, -y, -z' 
 'x, -y-1/2, z-1/2' 
 
_cell_length_a    11.6077 
_cell_length_b    24.1572 
_cell_length_c    11.3537 
_cell_angle_alpha  90.000 
_cell_angle_beta  114.380 
_cell_angle_gamma  90.000 
 
_shelx_F_squared_multiplier     1.000 
 
loop_ 
 _refln_index_h 
 _refln_index_k 
 _refln_index_l 
 _refln_F_squared_calc 
 _refln_F_squared_meas 
 _refln_F_squared_sigma 
 _refln_observed_status 
   3   0   0    27982.63    28395.21    507.21 o 
   4   0   0     3176.03     3190.39     54.50 o 
   5   0   0      786.66      965.47     53.88 o 
   6   0   0     7406.67     6417.39    209.64 o 
   7   0   0     7914.51     7658.35    263.26 o 
   8   0   0       11.71       25.22     18.81 o 
   9   0   0     2312.88     2411.28    127.71 o 
  10   0   0      139.20      146.24     30.09 o 
  11   0   0     2727.82     2937.98    151.36 o 
  12   0   0       55.88       34.74     52.35 o 
  13   0   0      783.97      841.87    185.58 o 
  14   0   0      187.24      118.31     48.56 o 
   2   1   0       34.13       63.68      6.86 o 
   3   1   0    82268.19    83698.28    343.41 o 
   4   1   0       66.47      131.85     12.35 o 
   5   1   0     5931.08     5892.91     66.27 o 
   6   1   0      683.76      729.39     38.95 o 
   7   1   0      590.27      658.38     37.47 o 
   8   1   0     2042.44     2061.70     63.06 o 
   9   1   0    10864.30    11339.18    172.49 o 
  10   1   0     2787.93     3104.11     62.01 o 
  11   1   0      301.15      256.51     29.56 o 
  12   1   0       98.17       96.87     26.54 o 
  13   1   0      600.45      581.18     78.19 o 
  14   1   0      427.05      404.30     57.32 o 
   1   2   0     3396.73     2176.40     62.97 o 
   2   2   0     3010.10     3206.64     33.12 o 
   3   2   0     5841.36     5979.43     95.56 o 
   4   2   0     5183.03     5225.32     56.53 o 
   5   2   0    19744.92    19294.09    376.41 o 
   6   2   0    16363.30    16064.26    181.84 o 
   7   2   0     1763.56     1730.17     49.35 o 
   8   2   0      526.37      565.59     40.66 o 
   9   2   0      504.81      543.24     47.18 o 
  10   2   0      749.10      813.07     57.49 o 
  11   2   0      891.98      801.25     84.89 o 
  12   2   0     2333.46     2364.69    195.81 o 
  13   2   0      339.45      354.83     69.40 o 
  14   2   0      153.87      137.80     42.81 o 
   1   3   0     2902.26     2750.56     52.37 o 
   2   3   0    14601.92    14588.92     90.26 o 
   3   3   0      345.84      400.45     21.70 o 
   4   3   0      103.90      135.82     11.32 o 
   5   3   0     1750.48     2035.53     42.68 o 
   6   3   0      958.54      834.49     36.47 o 
   7   3   0     3421.28     3295.94     74.53 o 
   8   3   0     5290.75     5403.54    112.68 o 
   9   3   0     2495.12     2609.21     79.23 o 
  10   3   0      751.67      779.04     80.81 o 
  11   3   0       95.24       97.27     21.53 o 
  12   3   0       92.75       64.72     32.50 o 
  13   3   0       28.02       80.26     29.58 o 
  14   3   0      239.89      193.09     45.87 o 
   0   4   0     4344.16     3927.88     54.15 o 
   1   4   0    21485.29    22247.73    109.45 o 
   2   4   0     9143.93    10084.17     80.42 o 
   3   4   0     6844.39     6684.61     54.44 o 
   4   4   0    15680.88    16046.71    147.82 o 
   5   4   0    22806.01    23127.70    180.05 o 
   6   4   0      702.28      605.65     38.78 o 
   7   4   0     9275.63     9371.38    176.58 o 
   8   4   0      157.13      183.81     26.17 o 
   9   4   0      574.98      684.92     51.67 o 
  10   4   0     2802.94     2728.60     54.98 o 
  11   4   0     1141.77     1267.42     60.04 o 
  12   4   0       28.30       28.91     16.69 o 
  13   4   0      869.13      747.77    114.35 o 
  14   4   0       15.32       51.54     69.13 o 
   1   5   0      165.11      242.98     21.35 o 
   2   5   0     4289.01     3826.37     37.71 o 
   3   5   0      897.33      744.02     22.72 o 
   4   5   0    33862.69    34062.27    282.01 o 
   5   5   0      142.89      206.94     19.24 o 
   6   5   0      200.03      242.43     22.38 o 
   7   5   0    10840.00    10922.35    124.24 o 
   8   5   0     2036.26     2088.69     53.81 o 
   9   5   0     3308.98     3472.90    115.91 o 
  10   5   0     7989.61     8726.03    158.22 o 
  11   5   0      297.88      297.13     38.39 o 
  12   5   0     1614.69     1729.13     85.01 o 
  13   5   0      731.07      607.86    103.19 o 
  14   5   0       29.47       74.02     27.00 o 
   0   6   0      602.64      504.67     29.46 o 
   1   6   0    83532.95    89616.92    461.30 o 
   2   6   0    19909.29    19567.02    194.90 o 
   3   6   0      404.75      431.12     30.25 o 
   4   6   0     3887.21     3438.72     66.19 o 
   5   6   0      266.90      293.03     25.21 o 
   6   6   0     2473.72     2296.10     64.20 o 
   7   6   0     8653.02     8527.28    113.11 o 
   8   6   0     1013.39     1041.89     59.45 o 
   9   6   0     1526.45     1743.45     93.75 o 
  10   6   0     4078.09     4339.78    154.88 o 
  11   6   0      535.94      562.57     66.31 o 
  12   6   0       99.42      116.07     27.62 o 
  13   6   0      891.62      726.96    103.64 o 
  14   6   0       16.04       50.19     24.57 o 
   1   7   0    20397.45    19591.36    101.17 o 
   2   7   0    14229.67    14562.00    151.99 o 
   3   7   0      561.57      634.02     34.37 o 
   4   7   0     3401.25     2946.20     39.31 o 
   5   7   0     7128.79     7117.33    101.35 o 
   6   7   0     2966.43     3038.32     72.73 o 
   7   7   0     1231.25     1241.89     75.06 o 
   8   7   0      107.04      107.94     20.75 o 
   9   7   0       18.42       59.79     16.20 o 
  10   7   0      198.75      213.92     26.86 o 
  11   7   0       28.47       20.46     13.82 o 
  12   7   0      358.37      391.01     53.59 o 
  13   7   0      278.11      304.26     43.39 o 
  14   7   0        3.62       48.70     26.41 o 
   0   8   0      400.57      331.51     20.40 o 
   1   8   0       42.39       57.12      7.93 o 
   2   8   0     1777.48     1746.72     29.93 o 
   3   8   0      716.66      637.92     22.89 o 
   4   8   0    10558.31    10386.00    149.66 o 
   5   8   0     3565.45     3439.67     63.22 o 
   6   8   0    10264.19    10346.03    151.10 o 
   7   8   0      108.24      113.54     18.06 o 
   8   8   0     1434.21     1343.44     52.14 o 
   9   8   0       43.81       86.25     19.86 o 
  10   8   0     2407.96     2474.23     64.22 o 
  11   8   0        7.41       49.10     14.64 o 
  12   8   0      504.73      473.29     59.75 o 
  13   8   0       53.22       81.95     22.98 o 
  14   8   0       61.59       58.10     25.96 o 
   1   9   0     1242.24     1187.66     24.02 o 
   2   9   0       45.15       56.51      7.00 o 
   3   9   0    23027.66    23080.14    233.17 o 
   4   9   0     6574.98     6311.35     90.60 o 
   5   9   0      578.58      598.42     51.56 o 
   6   9   0     3701.21     3602.14     83.96 o 
   7   9   0     1235.20     1279.73     73.16 o 
   8   9   0     2068.53     2200.57    103.16 o 
   9   9   0     4244.91     4337.89     90.24 o 
  10   9   0      194.11      209.53     29.63 o 
  11   9   0      980.14      867.85     85.61 o 
  12   9   0        6.63       41.64     21.95 o 
  13   9   0        2.17       75.78     21.54 o 
   0  10   0    65112.31    64120.82    560.73 o 
   1  10   0     4941.00     4720.13     46.45 o 
   2  10   0      712.34      658.08     24.46 o 
   3  10   0       10.31       27.36      7.11 o 
   4  10   0     1617.63     1603.67     48.16 o 
   5  10   0     1706.47     1765.40     58.58 o 
   6  10   0    17534.34    17844.98    212.13 o 
   7  10   0      997.80      868.40     47.99 o 
   8  10   0      163.02      200.99     27.11 o 
   9  10   0       68.94       74.81     22.95 o 
  10  10   0       15.83       71.94     19.02 o 
  11  10   0      193.27      209.35     26.74 o 
  12  10   0      148.51      144.36     30.45 o 
  13  10   0      682.32      676.63    121.74 o 
   1  11   0        3.68       15.47      6.03 o 
   2  11   0      121.24      133.03     11.28 o 
   3  11   0    24137.23    24215.71    533.79 o 
   4  11   0      344.16      377.66     40.00 o 
   5  11   0     3629.03     3568.82    101.87 o 
   6  11   0     1349.28     1453.53     93.30 o 
   7  11   0      621.64      607.67     66.26 o 
   8  11   0     2719.55     2588.14     77.87 o 
   9  11   0      653.29      702.76     58.48 o 
  10  11   0     1197.01     1129.18     87.04 o 
  11  11   0        0.68       38.34     20.71 o 
  12  11   0       58.90       57.23     21.71 o 
  13  11   0      133.28       96.55     31.09 o 
   0  12   0    20374.26    19341.36    299.42 o 
   1  12   0     5465.06     5465.27     71.75 o 
   2  12   0      363.98      294.30     29.25 o 
   3  12   0     3211.36     3372.68     55.52 o 
   4  12   0     4044.78     3796.93     87.98 o 
   5  12   0     4554.05     4494.51    113.15 o 
   6  12   0     1379.02     1355.69     52.92 o 
   7  12   0     1556.37     1499.88     69.76 o 
   8  12   0     1300.73     1406.82     87.40 o 
   9  12   0        7.37       26.07     16.76 o 
  10  12   0      156.19      150.13     23.68 o 
  11  12   0     1328.47     1366.81    108.67 o 
  12  12   0       56.90       59.52     30.70 o 
  13  12   0      328.38      299.81     50.62 o 
   1  13   0     4867.58     4644.98     71.22 o 
   2  13   0    18659.56    18881.59    154.29 o 
   3  13   0        8.60       36.72     11.41 o 
   4  13   0     4468.90     4914.49    105.20 o 
   5  13   0     1242.55     1297.65     51.60 o 
   6  13   0      868.72      899.02     64.84 o 
   7  13   0      982.69      993.03     83.34 o 
   8  13   0      439.58      523.21     48.97 o 
   9  13   0       21.75       39.15     26.11 o 
  10  13   0      296.42      256.42     33.48 o 
  11  13   0      798.74      755.35     92.06 o 
  12  13   0      220.68      189.50     32.99 o 
  13  13   0      434.96      364.37     49.86 o 
   0  14   0    11884.87    12783.07    138.59 o 
   1  14   0     6013.64     5679.83    111.35 o 
   2  14   0     3814.09     3888.44     98.18 o 
   3  14   0     2612.53     2662.62     75.44 o 
   4  14   0     1093.16     1291.47     90.55 o 
   5  14   0    10712.58    11252.16    196.27 o 
   6  14   0      113.35      143.65     22.31 o 
   7  14   0     2010.03     1988.43    121.93 o 
   8  14   0      218.33      260.04     31.62 o 
   9  14   0        9.47       45.53     16.38 o 
  10  14   0      113.49      107.14     20.63 o 
  11  14   0       89.17       86.13     22.18 o 
  12  14   0      492.28      432.47     70.53 o 
  13  14   0       79.46       78.36     34.78 o 
   1  15   0     1466.64     1364.18     49.84 o 
   2  15   0     1426.70     1288.89     42.66 o 
   3  15   0     2556.00     2324.63     77.52 o 
   4  15   0     2148.52     2265.04    178.25 o 
   5  15   0     7072.76     7579.89    283.26 o 
   6  15   0      248.91      239.41     34.38 o 
   7  15   0      855.65      944.36    117.16 o 
   8  15   0     1292.13     1345.07     95.24 o 
   9  15   0     1163.55     1040.98     88.59 o 
  10  15   0     2564.33     2667.07    126.90 o 
  11  15   0       35.01       67.95     21.84 o 
  12  15   0       10.36       47.96     22.19 o 
   0  16   0    11448.96    12428.90    301.28 o 
   1  16   0      160.23      159.76     18.96 o 
   2  16   0        3.98       29.10      9.02 o 
   3  16   0        0.58       11.31     10.69 o 
   4  16   0     5237.69     5065.69    131.17 o 
   5  16   0     1807.36     1866.30     84.35 o 
   6  16   0      192.99      214.00     32.92 o 
   7  16   0     2494.27     2568.71     81.09 o 
   8  16   0       60.28       61.58     19.12 o 
   9  16   0       28.12       54.79     17.55 o 
  10  16   0      437.96      412.65     54.78 o 
  11  16   0       17.77       61.64     22.82 o 
  12  16   0      396.30      295.54     50.82 o 
   1  17   0     7539.87     7512.49     87.10 o 
   2  17   0      140.27      137.27     20.89 o 
   3  17   0      791.02      791.04     56.54 o 
   4  17   0      232.45      251.75     33.00 o 
   5  17   0     1759.17     1871.86     99.61 o 
   6  17   0      619.92      632.04     55.08 o 
   7  17   0      558.40      704.27     65.42 o 
   8  17   0      742.15      828.12     76.26 o 
   9  17   0      233.91      213.05     31.53 o 
  10  17   0        2.89       27.99     18.21 o 
  11  17   0       41.87       94.53     26.82 o 
  12  17   0      582.22      433.54     87.51 o 
   0  18   0       58.58       86.75     35.72 o 
   1  18   0      138.74      174.83     26.95 o 
   2  18   0    11146.36    11115.28    216.34 o 
   3  18   0      483.58      488.85     49.65 o 
   4  18   0      122.69      141.93     26.06 o 
   5  18   0     4395.54     4530.13    211.48 o 
   6  18   0       12.31       23.79     16.68 o 
   7  18   0     1041.02     1031.25     68.25 o 
   8  18   0      486.34      499.08     61.49 o 
   9  18   0     2366.56     2558.87     98.48 o 
  10  18   0      653.99      598.80     77.97 o 
  11  18   0      340.18      301.85     62.50 o 
  12  18   0        5.55        6.69     23.68 o 
   1  19   0      410.47      427.39     50.53 o 
   2  19   0      271.99      249.65     32.67 o 
   3  19   0      344.67      414.73     41.54 o 
   4  19   0     2228.81     2394.12     96.05 o 
   5  19   0      748.13      727.76     67.18 o 
   6  19   0     2800.19     2968.19     94.48 o 
   7  19   0       89.60      100.09     23.84 o 
   8  19   0     2317.73     2431.68     83.23 o 
   9  19   0      113.08      110.53     26.78 o 
  10  19   0      814.02      776.23     95.21 o 
  11  19   0      666.26      535.75    110.63 o 
   0  20   0     4017.11     4040.45    158.09 o 
   1  20   0     6556.13     6726.18    145.97 o 
   2  20   0       92.13       99.79     23.45 o 
   3  20   0      754.20      798.00     71.78 o 
   4  20   0       32.10       51.90     14.19 o 
   5  20   0      460.48      499.09     55.01 o 
   6  20   0      946.78      994.51    119.41 o 
   7  20   0      304.88      329.04     46.83 o 
   8  20   0       63.47       84.94     27.13 o 
   9  20   0      169.36      144.43     32.09 o 
  10  20   0       12.89       45.80     16.78 o 
  11  20   0        5.94       60.18     23.82 o 
   1  21   0       90.80      131.53     24.69 o 
   2  21   0      185.66      195.45     27.80 o 
   3  21   0      361.42      408.99     49.93 o 
   4  21   0     4362.48     4448.09    107.64 o 
   5  21   0     1381.19     1500.47     94.58 o 
   6  21   0       45.43       70.10     21.21 o 
   7  21   0       25.88       52.86     21.30 o 
   8  21   0      486.91      424.78     58.60 o 
   9  21   0        1.46       38.68     20.01 o 
  10  21   0       12.44       54.15     18.43 o 
  11  21   0        5.64       48.91     24.82 o 
   0  22   0     1412.12     1434.75    379.44 o 
   1  22   0        0.69       54.60     20.31 o 
   2  22   0     3773.77     3957.80    140.98 o 
   3  22   0       14.49       71.82     18.15 o 
   4  22   0      428.15      388.83     51.95 o 
   5  22   0     1787.59     1855.04     68.10 o 
   6  22   0       44.92       55.07     20.30 o 
   7  22   0      292.15      269.28     35.91 o 
   8  22   0      845.53      764.64     94.10 o 
   9  22   0      186.24      191.52     38.49 o 
  10  22   0      508.21      472.94     74.69 o 
   1  23   0     5871.72     5857.18    166.26 o 
   2  23   0     1149.71     1180.04     82.27 o 
   3  23   0      260.55      274.33     38.73 o 
   4  23   0      238.47      251.32     33.17 o 
   5  23   0      558.69      568.12     61.43 o 
   6  23   0     1646.69     1715.80    127.29 o 
   7  23   0     1533.66     1567.52    121.68 o 
   8  23   0        8.05       43.78     17.89 o 
   9  23   0      347.15      276.85     50.17 o 
  10  23   0       88.02       92.86     29.56 o 
   0  24   0      271.68      263.01     67.79 o 
   1  24   0     2548.35     2793.42    159.53 o 
   2  24   0     2298.05     2428.47     87.72 o 
   3  24   0      573.99      548.74     64.62 o 
   4  24   0     5711.30     6024.74    151.57 o 
   5  24   0      209.29      230.17     34.10 o 
   6  24   0     1457.91     1499.97    100.64 o 
   7  24   0      287.04      261.64     32.30 o 
   8  24   0      997.52      862.33    118.36 o 
   9  24   0       22.98       74.18     21.75 o 
   1  25   0     2281.94     2334.07    100.19 o 
   2  25   0      255.43      213.69     36.81 o 
   3  25   0      522.86      463.85     58.49 o 
   4  25   0       37.42       45.98     16.38 o 
   5  25   0     1001.68     1060.46     91.79 o 
   6  25   0      811.58      761.91    108.65 o 
   7  25   0      225.51      271.81     42.44 o 
   8  25   0       77.24       76.48     18.20 o 
   9  25   0      786.39      531.75     77.60 o 
   0  26   0      196.54      210.89     63.87 o 
   1  26   0      285.96      371.64     59.65 o 
   2  26   0      153.12      174.50     36.66 o 
   3  26   0      486.59      511.61     67.82 o 
   4  26   0      527.37      519.65     73.39 o 
   5  26   0      113.04      109.24     20.01 o 
   6  26   0     1140.51      996.47    134.10 o 
   7  26   0       17.62       35.17     30.26 o 
   8  26   0      396.06      276.65     53.47 o 
   1  27   0      296.29      272.51     65.70 o 
   2  27   0     2498.38     2473.94    122.62 o 
   3  27   0     1514.08     1632.68    150.98 o 
   4  27   0      889.83     1023.39    131.31 o 
   5  27   0      431.52      369.80     61.66 o 
   6  27   0      241.38      214.49     35.94 o 
   7  27   0       64.58       62.42     21.42 o 
   8  27   0       21.97       35.95     16.73 o 
   0  28   0      654.77      538.43    180.55 o 
   1  28   0     1093.41     1342.00    163.86 o 
   2  28   0       48.96       63.28     27.84 o 
   3  28   0      588.14      489.30     74.34 o 
   4  28   0     1320.19     1302.71    138.74 o 
   5  28   0      851.40      746.07    127.34 o 
   6  28   0      257.16      243.31     37.09 o 
   7  28   0      438.64      314.89     69.24 o 
   1  29   0       13.69       47.60     23.39 o 
   2  29   0     1348.91     1328.84    149.43 o 
   3  29   0      271.70      229.97     54.58 o 
   4  29   0      463.79      376.81     73.86 o 
   5  29   0      752.72      664.74    129.87 o 
   6  29   0      445.66      444.46     56.97 o 
   0  30   0        7.05       13.56     37.38 o 
   1  30   0       24.26       50.34     23.21 o 
   2  30   0      556.46      457.04     82.91 o 
   3  30   0       13.10       35.08     23.89 o 
   4  30   0      303.29      250.76     44.54 o 
   5  30   0     1319.35     1106.47    145.60 o 
   6  30   0      549.22      338.09     72.70 o 
   1  31   0        3.47        8.34     21.68 o 
   2  31   0      245.08      173.01     62.82 o 
   3  31   0      194.11      189.58     32.29 o 
   4  31   0       10.38       37.01     27.37 o 
   5  31   0       20.02        6.41     28.62 o 
   0  32   0      294.99      226.44     62.30 o 
   1  32   0      118.27       77.83     25.25 o 
   2  32   0      487.71      376.72     75.39 o 
   3  32   0        2.05      -17.52     33.60 o 
 -14   1   1      350.31      424.51     67.87 o 
 -13   1   1       91.72       75.53     27.94 o 
 -12   1   1      147.22      130.58     26.38 o 
 -11   1   1      743.79      765.46     78.04 o 
 -10   1   1      342.79      423.98     38.10 o 
  -9   1   1     1122.90     1217.34     72.44 o 
  -8   1   1      102.69      126.60     18.23 o 
  -7   1   1     6938.53     6689.83    191.58 o 
  -6   1   1     1066.47     1006.83     41.22 o 
  -5   1   1     1009.79     1074.63     45.16 o 
  -4   1   1       90.92       78.30      7.75 o 
  -3   1   1    15721.35    16498.21     61.67 o 
  -2   1   1    11472.87    11178.21    100.56 o 
  -1   1   1    19086.87    10575.91     92.86 o 
   1   1   1        1.16       28.84      6.13 o 
   2   1   1     8088.00     8241.40     77.64 o 
   3   1   1      525.94      633.02     17.13 o 
   4   1   1     4604.94     4280.65     48.16 o 
   5   1   1    11884.87    11520.20    118.30 o 
   6   1   1     3089.67     3037.13     71.08 o 
   7   1   1      593.68      574.59     48.24 o 
   8   1   1      980.96     1015.79     64.95 o 
   9   1   1     1387.66     1458.82     86.99 o 
  10   1   1       58.77       64.79     15.51 o 
  11   1   1       27.36       49.21     26.42 o 
  12   1   1       80.94       93.25     25.47 o 
  13   1   1        0.52       61.68     26.83 o 
  14   1   1       99.35      122.64     35.36 o 
 -14   2   1       19.01       17.44     32.02 o 
 -13   2   1      104.43      122.97     27.13 o 
 -12   2   1     1972.35     2071.95    155.29 o 
 -11   2   1     1962.13     2341.37     91.36 o 
 -10   2   1     1895.92     2083.27     69.89 o 
  -9   2   1     1347.35     1355.35     85.25 o 
  -8   2   1     3427.92     3445.15     86.88 o 
  -7   2   1      113.04      149.41     22.50 o 
  -6   2   1     1586.04     1470.07     39.10 o 
  -5   2   1     6139.48     5778.19     62.11 o 
  -4   2   1    10365.24     9761.96     81.36 o 
  -3   2   1     5319.01     5358.18     71.56 o 
  -2   2   1    23432.78    23347.75    136.97 o 
  -1   2   1     5228.86     3847.97     94.91 o 
   0   2   1     8950.29     8155.01    214.39 o 
   1   2   1     6158.45     5630.63     82.54 o 
   2   2   1    43447.48    44412.92    171.34 o 
   3   2   1    10526.86    10507.71     62.66 o 
   4   2   1      163.97       97.21      8.40 o 
   5   2   1      618.85      664.05     38.30 o 
   6   2   1      796.97      838.32     53.80 o 
   7   2   1      880.27      826.45     78.33 o 
   8   2   1     8528.96     8533.18    151.93 o 
   9   2   1     1286.21     1385.93     51.66 o 
  10   2   1      106.36       92.94     19.12 o 
  11   2   1      225.01      177.48     43.29 o 
  12   2   1      122.73       59.75     35.91 o 
  13   2   1       12.29       83.18     31.35 o 
  14   2   1       51.55      127.37     93.06 o 
 -14   3   1      287.60      317.07     68.72 o 
 -13   3   1       27.41       64.52     21.26 o 
 -12   3   1      736.94      686.83     86.42 o 
 -11   3   1        7.25       27.75     16.52 o 
 -10   3   1     2962.72     3174.03     66.18 o 
  -9   3   1      311.41      386.32     37.25 o 
  -8   3   1     3015.41     3020.85    111.55 o 
  -7   3   1     7099.60     6998.10    161.19 o 
  -6   3   1       49.50       62.21     13.40 o 
  -5   3   1      154.43      290.16     25.06 o 
  -4   3   1      114.43      117.13     11.35 o 
  -3   3   1    21763.11    22995.02    153.05 o 
  -2   3   1    10038.55     9498.04    101.20 o 
  -1   3   1     2749.93     2381.14     33.17 o 
   0   3   1      104.07      130.86     10.15 o 
   1   3   1    48663.66    46743.04    363.62 o 
   2   3   1     2658.48     2674.70     21.65 o 
   3   3   1     1122.45     1203.15     21.37 o 
   4   3   1     8517.50     8395.59     77.87 o 
   5   3   1    22835.07    23584.22    280.70 o 
   6   3   1     2043.11     1978.58     51.45 o 
   7   3   1     2057.30     1837.34     63.61 o 
   8   3   1      934.54     1007.54     63.03 o 
   9   3   1      978.16      990.07     74.72 o 
  10   3   1      102.13      120.84     18.74 o 
  11   3   1     2329.39     2424.90    123.66 o 
  12   3   1     2024.76     2062.76    151.71 o 
  13   3   1      144.79       91.95     30.83 o 
 -14   4   1      107.32       78.35     23.81 o 
 -13   4   1      302.64      291.10     45.36 o 
 -12   4   1       68.30       59.26     25.28 o 
 -11   4   1      256.53      248.17     31.81 o 
 -10   4   1      917.07     1010.23     71.56 o 
  -9   4   1      346.23      362.74     40.14 o 
  -8   4   1      409.99      475.13     40.55 o 
  -7   4   1     4895.76     4848.86    103.82 o 
  -6   4   1     5161.27     5396.40     72.52 o 
  -5   4   1    20656.61    20697.87    139.95 o 
  -4   4   1     6001.42     5374.56     55.19 o 
  -3   4   1     6066.55     6350.43     66.74 o 
  -2   4   1     1367.00     1571.96     27.89 o 
  -1   4   1       26.13       39.51      5.72 o 
   0   4   1      117.55      118.19     11.75 o 
   1   4   1     1088.10     1121.42     23.17 o 
   2   4   1    19316.03    18613.96    117.43 o 
   3   4   1       22.19       38.58      7.37 o 
   4   4   1     3180.12     2933.82     87.98 o 
   5   4   1     1210.16     1393.04     38.06 o 
   6   4   1     5111.17     5294.62     94.47 o 
   7   4   1     1708.25     1708.30     67.13 o 
   8   4   1       97.36      102.66     15.14 o 
   9   4   1     3066.60     2925.00     82.18 o 
  10   4   1     2538.71     2714.84     77.96 o 
  11   4   1      548.41      517.60     93.53 o 
  12   4   1       18.24       48.47     21.59 o 
  13   4   1      304.54      232.50     43.28 o 
 -14   5   1        2.68       45.20     25.30 o 
 -13   5   1       89.79      106.94     28.71 o 
 -12   5   1      385.89      339.47     47.55 o 
 -11   5   1      100.62      120.02     23.51 o 
 -10   5   1     1776.61     1670.45     65.93 o 
  -9   5   1     1782.68     1888.44     65.98 o 
  -8   5   1        7.29       28.17     19.79 o 
  -7   5   1      105.66      150.01     21.84 o 
  -6   5   1      256.08      322.31     39.02 o 
  -5   5   1     1410.97     1208.02     56.44 o 
  -4   5   1     7255.10     7030.75     70.40 o 
  -3   5   1      834.60      842.09     30.41 o 
  -2   5   1     6970.84     7335.12     71.55 o 
  -1   5   1     7583.52     7650.30     73.34 o 
   0   5   1       16.03       21.47      4.45 o 
   1   5   1    21052.33    21607.52    155.93 o 
   2   5   1     3330.63     3359.74     42.56 o 
   3   5   1      922.86      840.87     20.30 o 
   4   5   1     6749.11     6722.91     95.35 o 
   5   5   1       21.34       46.89      7.77 o 
   6   5   1      889.27      842.43     37.09 o 
   7   5   1      226.29      200.34     20.52 o 
   8   5   1      227.34      212.45     24.98 o 
   9   5   1      123.24      183.45     38.17 o 
  10   5   1        3.10       31.14     16.25 o 
  11   5   1       17.01       51.26     21.83 o 
  12   5   1      124.93      108.36     31.39 o 
  13   5   1      120.41      121.28     31.35 o 
 -14   6   1      335.08      222.50     60.03 o 
 -13   6   1       44.15       37.64     21.18 o 
 -12   6   1       11.32       49.57     21.59 o 
 -11   6   1     1147.06     1166.28    104.81 o 
 -10   6   1       35.46       59.79     20.37 o 
  -9   6   1      340.47      391.21     48.12 o 
  -8   6   1      540.75      599.21     64.39 o 
  -7   6   1     1739.36     1604.77     48.94 o 
  -6   6   1     2270.89     2430.59    109.22 o 
  -5   6   1    13446.03    12795.11    162.43 o 
  -4   6   1     9340.29     9568.38    108.27 o 
  -3   6   1      991.05     1025.02     32.93 o 
  -2   6   1      405.49      429.80     18.75 o 
  -1   6   1    58212.60    61208.53    404.00 o 
   0   6   1     2202.17     2284.45     33.79 o 
   1   6   1    10809.53    11111.26     77.23 o 
   2   6   1       63.22      124.91      9.69 o 
   3   6   1      547.55      605.50     28.32 o 
   4   6   1      176.81      140.34     12.56 o 
   5   6   1      215.65      154.04     16.56 o 
   6   6   1     1364.51     1409.14     44.17 o 
   7   6   1     1810.48     1629.71     67.28 o 
   8   6   1     3597.37     3635.48     79.29 o 
   9   6   1     2428.47     2474.29     66.35 o 
  10   6   1      883.06      830.93     83.16 o 
  11   6   1      518.97      527.16     58.03 o 
  12   6   1       51.78       72.30     29.66 o 
  13   6   1      334.22      280.83     52.37 o 
 -14   7   1      653.18      531.43     87.26 o 
 -13   7   1       24.40       54.66     23.17 o 
 -12   7   1     2439.70     2185.39     88.07 o 
 -11   7   1      812.60      862.18     63.73 o 
 -10   7   1      398.92      347.40     40.09 o 
  -9   7   1     1074.68     1128.67     78.64 o 
  -8   7   1    11987.77    12465.50    198.85 o 
  -7   7   1     1506.30     1528.76     64.12 o 
  -6   7   1     1209.18     1169.35     97.58 o 
  -5   7   1     1620.31     1709.82     43.32 o 
  -4   7   1     1659.88     1762.06     35.70 o 
  -3   7   1     6639.14     6750.97     59.64 o 
  -2   7   1    36065.95    36026.27    170.61 o 
  -1   7   1     7196.69     6488.25     54.55 o 
   0   7   1      360.53      387.48     15.50 o 
   1   7   1      262.25      230.06     16.58 o 
   2   7   1    23347.10    24356.04    169.98 o 
   3   7   1       48.31       41.24      7.75 o 
   4   7   1    12893.56    12891.89    135.43 o 
   5   7   1    16273.50    16384.70    224.13 o 
   6   7   1      688.13      737.10     50.44 o 
   7   7   1      186.16      183.82     23.13 o 
   8   7   1     3738.07     3731.37    112.78 o 
   9   7   1      193.41      212.23     26.20 o 
  10   7   1       68.05      109.77     24.70 o 
  11   7   1     2473.19     2503.07     84.30 o 
  12   7   1      541.30      555.76     95.53 o 
  13   7   1      164.62       86.49     28.77 o 
 -14   8   1       16.62       29.23     34.53 o 
 -13   8   1      178.93      163.61     28.78 o 
 -12   8   1        6.85       32.50     10.71 o 
 -11   8   1     6124.81     6488.23    168.76 o 
 -10   8   1      837.55      870.08     80.20 o 
  -9   8   1      481.67      556.34     52.25 o 
  -8   8   1     1307.81     1394.07     65.82 o 
  -7   8   1     1341.90     1411.09     80.41 o 
  -6   8   1     1621.05     1593.45     61.42 o 
  -5   8   1    30430.25    30145.48    260.05 o 
  -4   8   1    12854.81    13297.93     86.30 o 
  -3   8   1     3916.84     4170.65     44.12 o 
  -2   8   1     1239.02     1066.39     72.02 o 
  -1   8   1     2436.70     2455.15     38.48 o 
   0   8   1      430.38      355.83     15.54 o 
   1   8   1    17396.30    17028.29    132.62 o 
   2   8   1    30455.46    30147.20    272.04 o 
   3   8   1     2188.68     2556.84     57.52 o 
   4   8   1      514.89      704.74     39.63 o 
   5   8   1     5669.22     5724.95    106.38 o 
   6   8   1     3800.92     3685.89     72.50 o 
   7   8   1     3373.88     3391.11     73.98 o 
   8   8   1     3200.46     3305.04     74.47 o 
   9   8   1     2045.43     2092.72     96.02 o 
  10   8   1        9.45       42.31     17.06 o 
  11   8   1      470.33      463.22     62.71 o 
  12   8   1      182.13      107.54     33.30 o 
  13   8   1       33.42       45.45     22.86 o 
 -14   9   1      905.00      796.24    116.94 o 
 -13   9   1       16.94       40.38     21.64 o 
 -12   9   1      630.05      602.88     61.85 o 
 -11   9   1      410.28      327.60     42.99 o 
 -10   9   1      696.73      616.83     59.35 o 
  -9   9   1      223.87      219.73     26.56 o 
  -8   9   1     7206.27     7263.73    125.15 o 
  -7   9   1       89.37      151.23     23.81 o 
  -6   9   1     3364.12     3549.36     97.09 o 
  -5   9   1     4157.36     4412.23     83.41 o 
  -4   9   1     1522.59     1615.60     61.87 o 
  -3   9   1    21351.38    22038.64    283.87 o 
  -2   9   1    12541.47    11962.84     99.55 o 
  -1   9   1       42.56       30.61      5.70 o 
   0   9   1     1242.79     1210.54     32.96 o 
   1   9   1        8.28       22.49      5.86 o 
   2   9   1       54.39       58.27     10.82 o 
   3   9   1     8794.12     8392.81    106.82 o 
   4   9   1     7006.38     6640.99     93.44 o 
   5   9   1    13674.77    13623.31    181.89 o 
   6   9   1       73.46       92.91     15.62 o 
   7   9   1      669.74      649.28     44.11 o 
   8   9   1     4152.40     4386.50     90.44 o 
   9   9   1      372.62      471.03     41.12 o 
  10   9   1      418.85      446.20     55.23 o 
  11   9   1      932.85      924.96    115.18 o 
  12   9   1       40.88       40.02     25.07 o 
  13   9   1      125.40      120.41     30.27 o 
 -14  10   1        1.49       51.63     22.15 o 
 -13  10   1        5.60       24.92     18.16 o 
 -12  10   1      113.38      112.84     20.83 o 
 -11  10   1     1011.87     1000.65     91.01 o 
 -10  10   1     1023.86      984.50     78.61 o 
  -9  10   1      930.13     1076.45    104.62 o 
  -8  10   1      254.25      346.02     36.54 o 
  -7  10   1      900.10      953.76     70.81 o 
  -6  10   1     8283.49     8617.87    139.77 o 
  -5  10   1     5300.21     5531.49     89.98 o 
  -4  10   1       36.13       44.68     12.14 o 
  -3  10   1     1365.01     1135.13     37.69 o 
  -2  10   1       17.52       29.30      6.57 o 
  -1  10   1      599.99      650.98     23.61 o 
   0  10   1    33070.41    33914.75    430.21 o 
   1  10   1     4265.75     4261.64     70.18 o 
   2  10   1       65.76       68.46      8.36 o 
   3  10   1      259.64      267.70     24.62 o 
   4  10   1      637.21      619.45     42.11 o 
   5  10   1       67.41       96.49     20.46 o 
   6  10   1     1945.77     1949.28    105.26 o 
   7  10   1     1402.93     1438.70     77.33 o 
   8  10   1     1215.96     1249.61     87.51 o 
   9  10   1     1120.18     1040.46     69.19 o 
  10  10   1       73.98       84.64     18.46 o 
  11  10   1     2543.02     2143.80    130.36 o 
  12  10   1      938.56      867.77     84.04 o 
  13  10   1       31.23       61.82     23.06 o 
 -14  11   1      517.93      364.15     87.31 o 
 -13  11   1      961.23      775.72    118.83 o 
 -12  11   1      135.31      155.58     27.43 o 
 -11  11   1      330.62      272.89     37.31 o 
 -10  11   1       67.92       96.46     22.31 o 
  -9  11   1     3214.90     3254.39     57.30 o 
  -8  11   1      210.99      208.25     29.07 o 
  -7  11   1     1863.78     1847.18     78.35 o 
  -6  11   1     1208.60     1381.50     99.34 o 
  -5  11   1     1234.50     1394.82     70.72 o 
  -4  11   1     1224.47     1225.33     58.94 o 
  -3  11   1    15684.54    15626.19    206.47 o 
  -2  11   1      116.70      157.14     14.65 o 
  -1  11   1     5247.16     5120.90    129.72 o 
   0  11   1     6762.45     6591.45     90.40 o 
   1  11   1      100.72      133.93     13.92 o 
   2  11   1     2637.33     2545.43     68.83 o 
   3  11   1    10454.06    10172.58    148.94 o 
   4  11   1      431.11      399.02     43.23 o 
   5  11   1     2353.94     2222.92     87.24 o 
   6  11   1     3633.76     3738.89     95.86 o 
   7  11   1       99.01      120.04     22.57 o 
   8  11   1      932.75      862.90     63.97 o 
   9  11   1     1184.09     1312.62     95.48 o 
  10  11   1     1138.16     1201.10    113.33 o 
  11  11   1       11.94       68.39     20.53 o 
  12  11   1      331.78      297.34     52.81 o 
  13  11   1       20.72        6.98     26.52 o 
 -13  12   1      163.40      121.44     27.58 o 
 -12  12   1      859.55      697.67    101.35 o 
 -11  12   1      302.93      282.39     52.48 o 
 -10  12   1     1327.30     1318.44    127.12 o 
  -9  12   1      439.90      393.22     46.80 o 
  -8  12   1     2900.00     2926.97     79.54 o 
  -7  12   1     1117.70     1102.30     92.98 o 
  -6  12   1    10786.03    11193.05    268.01 o 
  -5  12   1       13.79       26.08     18.52 o 
  -4  12   1     3917.11     4085.06     66.13 o 
  -3  12   1      921.81      925.39     36.98 o 
  -2  12   1     7405.51     7121.74    113.25 o 
  -1  12   1     3605.78     3337.77     77.55 o 
   0  12   1     6123.68     5994.44     97.90 o 
   1  12   1      251.90      182.81     17.95 o 
   2  12   1    16644.50    16639.90    319.27 o 
   3  12   1    11635.85    11206.84    131.45 o 
   4  12   1       13.34       27.35     18.19 o 
   5  12   1     1404.00     1287.51     57.29 o 
   6  12   1     3621.86     3618.01    105.67 o 
   7  12   1     2979.19     3080.98     71.70 o 
   8  12   1     3391.02     3401.83     90.91 o 
   9  12   1     2797.38     3082.96    121.23 o 
  10  12   1      455.68      473.72     55.48 o 
  11  12   1      454.12      349.06     46.45 o 
  12  12   1      263.68      258.00     43.56 o 
  13  12   1       10.81       67.31     19.78 o 
 -13  13   1       84.64      105.05     33.55 o 
 -12  13   1      818.44      835.87    111.54 o 
 -11  13   1     1063.29      939.36    108.62 o 
 -10  13   1     1492.55     1418.59    108.14 o 
  -9  13   1     2185.69     2183.65     68.54 o 
  -8  13   1      392.28      417.49     42.94 o 
  -7  13   1     3503.64     3504.82     96.33 o 
  -6  13   1      327.69      330.42     47.60 o 
  -5  13   1     1798.75     1816.50     77.02 o 
  -4  13   1     1125.57      978.98     50.86 o 
  -3  13   1     2816.67     2735.27     72.43 o 
  -2  13   1     1548.51     1438.76     46.22 o 
  -1  13   1     8689.74     8649.72    124.86 o 
   0  13   1    11339.88    12037.45    120.86 o 
   1  13   1    12058.49    12089.41    188.09 o 
   2  13   1     9294.47     9239.99    144.04 o 
   3  13   1     4880.93     4985.52    105.76 o 
   4  13   1      639.55      622.04     59.94 o 
   5  13   1     8828.33     8754.50    122.10 o 
   6  13   1     3728.59     3814.11     68.68 o 
   7  13   1     2478.60     2523.66     71.90 o 
   8  13   1      114.19      113.11     17.02 o 
   9  13   1      161.57      172.94     23.36 o 
  10  13   1       45.08       53.47     20.81 o 
  11  13   1      239.06      219.09     39.31 o 
  12  13   1      477.82      494.21     61.17 o 
 -13  14   1      999.90      789.09    123.90 o 
 -12  14   1      503.04      542.02     80.53 o 
 -11  14   1       30.23       44.84     20.90 o 
 -10  14   1     1154.77     1228.82     77.64 o 
  -9  14   1     1379.71     1425.16    110.51 o 
  -8  14   1      233.38      250.25     34.65 o 
  -7  14   1     3077.20     3001.36     92.60 o 
  -6  14   1      930.33      939.12     69.39 o 
  -5  14   1      621.84      718.89     45.64 o 
  -4  14   1     7429.96     7224.73    138.54 o 
  -3  14   1      305.02      266.14     25.29 o 
  -2  14   1     8727.90     8609.97    144.09 o 
  -1  14   1     1466.74     1314.33     51.06 o 
   0  14   1     1080.54     1290.78     48.25 o 
   1  14   1      492.36      436.41     40.33 o 
   2  14   1     1507.84     1434.03     60.51 o 
   3  14   1     1650.84     1690.42     69.45 o 
   4  14   1    18766.70    19146.86    255.56 o 
   5  14   1     9016.88     9237.25    236.15 o 
   6  14   1      174.91      220.10     34.34 o 
   7  14   1     3553.70     3609.73     84.77 o 
   8  14   1     1939.46     1832.65     86.90 o 
   9  14   1     1650.59     1437.86    109.61 o 
  10  14   1       28.11       65.41     23.15 o 
  11  14   1       95.31       68.81     17.92 o 
  12  14   1      195.54      239.73     41.86 o 
 -13  15   1       13.80       38.76     17.86 o 
 -12  15   1      895.99      851.66    101.90 o 
 -11  15   1        4.47       21.97     16.92 o 
 -10  15   1     2265.44     2327.35    101.51 o 
  -9  15   1       90.01       81.36     22.70 o 
  -8  15   1      332.14      324.05     40.19 o 
  -7  15   1     3015.25     3161.62     94.43 o 
  -6  15   1      242.71      246.93     33.81 o 
  -5  15   1     5617.27     5748.46    147.71 o 
  -4  15   1    11094.68    10689.11    174.70 o 
  -3  15   1      744.70      881.45     66.13 o 
  -2  15   1      722.56      690.10     44.50 o 
  -1  15   1      191.53      146.52     21.18 o 
   0  15   1      123.97       97.73     14.01 o 
   1  15   1    11683.62    11462.51    161.70 o 
   2  15   1     6019.26     6421.95    205.59 o 
   3  15   1     2761.24     2942.37    103.32 o 
   4  15   1     1674.60     1714.36     78.22 o 
   5  15   1       73.86       60.96     22.61 o 
   6  15   1       95.83      130.63     22.99 o 
   7  15   1     4837.32     5136.41    112.07 o 
   8  15   1     1039.83     1014.21     88.13 o 
   9  15   1      259.36      255.06     32.93 o 
  10  15   1     2294.26     2292.22    122.92 o 
  11  15   1       77.98       55.43     23.01 o 
  12  15   1      395.00      348.71     75.11 o 
 -13  16   1      366.28      243.13     47.02 o 
 -12  16   1       34.64       55.12     22.32 o 
 -11  16   1      744.94      644.49     79.55 o 
 -10  16   1        2.59       16.58     21.55 o 
  -9  16   1      897.47      932.32     93.30 o 
  -8  16   1      371.45      466.05     49.62 o 
  -7  16   1     5366.53     5575.56    107.81 o 
  -6  16   1      756.14      841.66     73.72 o 
  -5  16   1     1490.54     1532.53     78.39 o 
  -4  16   1       77.54       68.98     15.05 o 
  -3  16   1      798.22      713.81     64.19 o 
  -2  16   1     5088.50     4861.81    180.51 o 
  -1  16   1     9949.92    10026.70    146.54 o 
   0  16   1       79.00      120.61     17.05 o 
   1  16   1    12697.49    12839.65    222.67 o 
   2  16   1      949.31     1063.66     86.16 o 
   3  16   1       56.17       60.22     11.72 o 
   4  16   1     5331.42     5550.12    140.88 o 
   5  16   1     2892.43     2853.97     79.94 o 
   6  16   1       17.32       28.83     19.80 o 
   7  16   1     1748.18     1827.20     74.60 o 
   8  16   1      867.21      804.56     73.41 o 
   9  16   1      266.30      302.12     34.22 o 
  10  16   1     2087.74     2089.74    111.03 o 
  11  16   1      127.51      111.87     30.16 o 
  12  16   1       20.35       40.86     22.30 o 
 -12  17   1       56.83       78.98     22.81 o 
 -11  17   1       36.30       49.46     17.82 o 
 -10  17   1      702.29      668.49     75.70 o 
  -9  17   1      312.83      206.59     27.62 o 
  -8  17   1     1456.97     1580.31     79.67 o 
  -7  17   1     1106.62     1082.16     73.56 o 
  -6  17   1     2069.27     2093.51     95.32 o 
  -5  17   1     5631.79     5823.71    178.47 o 
  -4  17   1    11790.58    12003.67    190.35 o 
  -3  17   1      139.77      125.66     20.61 o 
  -2  17   1    30586.68    32096.35    824.92 o 
  -1  17   1     2187.65     2105.04     81.71 o 
   0  17   1       64.24       58.97     16.45 o 
   1  17   1      230.57      297.74     43.75 o 
   2  17   1     2387.79     2246.82    120.92 o 
   3  17   1       70.22       83.19     18.43 o 
   4  17   1      772.67      812.25    115.98 o 
   5  17   1     1487.45     1602.62     94.87 o 
   6  17   1      117.03      121.26     21.11 o 
   7  17   1     2171.45     2287.55     72.07 o 
   8  17   1       47.85       85.77     22.40 o 
   9  17   1      122.93      105.27     25.76 o 
  10  17   1       92.90       94.38     23.78 o 
  11  17   1      366.49      266.65     69.42 o 
 -12  18   1        3.28       61.27     21.31 o 
 -11  18   1      667.56      567.83     69.05 o 
 -10  18   1        5.53       18.60     18.77 o 
  -9  18   1       58.30       52.98     18.81 o 
  -8  18   1       25.52       34.58     19.05 o 
  -7  18   1     1674.88     1824.67     87.38 o 
  -6  18   1     1381.71     1491.61     74.49 o 
  -5  18   1     8296.34     8691.41    248.56 o 
  -4  18   1        3.30       38.43     13.16 o 
  -3  18   1      287.95      271.75     31.48 o 
  -2  18   1      375.12      302.95     42.93 o 
  -1  18   1     3783.69     3773.19     99.98 o 
   0  18   1     2509.18     2477.94    102.55 o 
   1  18   1     7087.67     7311.48    126.38 o 
   2  18   1     1923.07     2055.69     82.63 o 
   3  18   1      127.60      130.63     19.40 o 
   4  18   1      957.00      982.30     98.20 o 
   5  18   1     1492.49     1500.21    109.02 o 
   6  18   1     1181.07     1238.52     76.31 o 
   7  18   1      591.33      510.84     68.42 o 
   8  18   1     1861.41     1873.83     88.41 o 
   9  18   1       96.43      107.64     26.26 o 
  10  18   1     1231.52      924.47    209.71 o 
  11  18   1      115.13       86.95     22.66 o 
 -12  19   1      328.54      229.39     34.97 o 
 -11  19   1       26.10       48.11     22.98 o 
 -10  19   1      264.52      183.49     33.02 o 
  -9  19   1     1555.21     1638.11    117.04 o 
  -8  19   1     4203.70     4395.60    127.15 o 
  -7  19   1      256.90      290.82     39.34 o 
  -6  19   1     3142.70     3190.01    106.96 o 
  -5  19   1       20.26       34.01     16.41 o 
  -4  19   1      220.81      209.91     27.79 o 
  -3  19   1     7570.73     7772.35    254.86 o 
  -2  19   1      764.42      793.63     64.21 o 
  -1  19   1     1692.91     1747.10     83.38 o 
   0  19   1      277.99      242.65     37.57 o 
   1  19   1      129.11      151.86     27.26 o 
   2  19   1      591.06      590.84     62.34 o 
   3  19   1     6743.51     6947.33    129.64 o 
   4  19   1      394.50      418.78     55.76 o 
   5  19   1     2113.80     2149.33     78.26 o 
   6  19   1       25.06       59.17     25.24 o 
   7  19   1        6.60       35.23     18.82 o 
   8  19   1     1362.20     1393.84    116.07 o 
   9  19   1      247.14      246.50     35.96 o 
  10  19   1       27.20       61.99     21.22 o 
  11  19   1      197.52      157.30     33.42 o 
 -11  20   1     1342.80     1071.31     98.94 o 
 -10  20   1      176.48      150.38     29.64 o 
  -9  20   1     1719.43     1578.71    118.59 o 
  -8  20   1      250.11      277.13     38.39 o 
  -7  20   1       59.70       58.59     21.00 o 
  -6  20   1     3555.00     3768.78    122.82 o 
  -5  20   1     1823.96     1889.06    117.27 o 
  -4  20   1     2831.00     2916.61     89.33 o 
  -3  20   1       68.88       75.25     17.26 o 
  -2  20   1      235.40      229.04     28.72 o 
  -1  20   1      347.76      421.86     49.70 o 
   0  20   1    11789.67    12440.77    239.15 o 
   1  20   1      256.06      286.70     37.01 o 
   2  20   1     4383.04     4417.72    109.54 o 
   3  20   1      753.42      831.44     70.48 o 
   4  20   1      213.89      259.53     35.10 o 
   5  20   1     4714.34     4905.27    156.18 o 
   6  20   1     5541.84     6142.29    195.02 o 
   7  20   1      199.67      220.74     35.93 o 
   8  20   1       79.88       69.17     21.31 o 
   9  20   1      432.86      370.37     51.45 o 
  10  20   1      308.30      225.78     46.61 o 
  11  20   1      148.23      132.67     36.67 o 
 -11  21   1       21.53       26.85     23.32 o 
 -10  21   1      189.72      150.56     32.18 o 
  -9  21   1     2289.37     2325.64    127.58 o 
  -8  21   1     1059.84     1029.57    103.58 o 
  -7  21   1      783.43      859.64     91.78 o 
  -6  21   1     1117.23     1180.18     84.92 o 
  -5  21   1      331.90      317.59     43.10 o 
  -4  21   1      246.98      232.73     31.34 o 
  -3  21   1     4121.67     4544.33    151.89 o 
  -2  21   1        0.72       28.55     14.03 o 
  -1  21   1     1513.84     1599.99     71.53 o 
   0  21   1     7778.65     8103.79    216.41 o 
   1  21   1      425.75      462.03     55.91 o 
   2  21   1       21.62       27.78     16.96 o 
   3  21   1     7819.43     8239.19    246.18 o 
   4  21   1     2487.41     2673.86     85.61 o 
   5  21   1      312.90      322.08     48.21 o 
   6  21   1     1150.08     1229.60     80.23 o 
   7  21   1        2.35       40.54     21.47 o 
   8  21   1      751.99      632.24     82.01 o 
   9  21   1     2528.00     2456.28    250.70 o 
  10  21   1       87.46      111.45     31.18 o 
 -11  22   1       90.06       47.10     27.26 o 
 -10  22   1      310.02      307.75     47.17 o 
  -9  22   1        9.67       47.40     16.65 o 
  -8  22   1      350.87      374.28     59.10 o 
  -7  22   1      213.97      249.85     43.03 o 
  -6  22   1     3940.39     4018.79    170.62 o 
  -5  22   1      589.68      572.52     63.54 o 
  -4  22   1      700.02      757.12     56.31 o 
  -3  22   1      643.08      700.46     71.32 o 
  -2  22   1       73.88       90.18     26.67 o 
  -1  22   1     1126.61     1177.92    111.41 o 
   0  22   1     4999.16     6188.52    373.98 o 
   1  22   1      740.91      834.46     68.34 o 
   2  22   1      771.60      890.90     92.88 o 
   3  22   1     2755.82     2633.42    116.87 o 
   4  22   1      383.55      415.64     61.98 o 
   5  22   1      614.35      676.81     70.80 o 
   6  22   1     1138.80     1092.59    145.34 o 
   7  22   1     1101.85     1087.47     92.32 o 
   8  22   1       90.76       97.56     22.30 o 
   9  22   1      863.54      721.97    122.17 o 
  10  22   1      319.99      231.61     64.12 o 
 -10  23   1       87.20       70.32     25.25 o 
  -9  23   1      477.16      391.66     61.88 o 
  -8  23   1       34.52       49.36     18.13 o 
  -7  23   1      108.60       78.07     20.44 o 
  -6  23   1      177.95      160.34     25.31 o 
  -5  23   1     1473.06     1501.55    127.12 o 
  -4  23   1      597.88      549.40     54.22 o 
  -3  23   1     2832.88     2919.63    137.21 o 
  -2  23   1      189.90      188.78     33.23 o 
  -1  23   1       45.26       82.88     24.83 o 
   0  23   1       33.11       55.40     27.94 o 
   1  23   1      125.89      134.78     23.56 o 
   2  23   1      216.29      258.79     38.36 o 
   3  23   1     1062.68     1041.23     82.43 o 
   4  23   1       25.78       54.03     17.00 o 
   5  23   1      614.21      631.88     75.34 o 
   6  23   1     1219.60     1287.35    104.10 o 
   7  23   1      381.46      351.03     50.67 o 
   8  23   1      153.31      154.04     36.27 o 
   9  23   1       10.40       21.54     22.75 o 
 -10  24   1       12.10       19.09     21.11 o 
  -9  24   1      495.18      398.02     72.61 o 
  -8  24   1       17.89       58.59     21.16 o 
  -7  24   1      531.35      510.14     69.27 o 
  -6  24   1      146.76      161.69     27.22 o 
  -5  24   1      440.16      435.21     57.99 o 
  -4  24   1     2713.75     2647.53    100.05 o 
  -3  24   1       14.19       37.90     19.65 o 
  -2  24   1      453.03      518.95     65.99 o 
  -1  24   1     2327.52     2367.52    105.94 o 
   0  24   1     1010.84     1112.69    121.02 o 
   1  24   1        9.23       35.63     16.25 o 
   2  24   1        1.99       32.95     18.33 o 
   3  24   1       95.33      132.98     22.73 o 
   4  24   1     2036.85     2121.66    159.51 o 
   5  24   1      475.71      465.69     49.68 o 
   6  24   1      476.73      479.93     71.68 o 
   7  24   1      493.28      442.27     67.40 o 
   8  24   1       27.66       32.74     18.54 o 
   9  24   1      128.69      102.70     24.37 o 
  -9  25   1       61.85       72.66     25.31 o 
  -8  25   1      282.52      239.14     36.82 o 
  -7  25   1      673.90      604.97     88.82 o 
  -6  25   1      409.71      428.02     72.81 o 
  -5  25   1     1697.18     1646.12    140.55 o 
  -4  25   1     1548.32     1560.73    133.51 o 
  -3  25   1     1294.94     1417.17    142.31 o 
  -2  25   1       76.68      125.50     33.78 o 
  -1  25   1        2.38       48.80     20.94 o 
   0  25   1      345.26      355.67     59.20 o 
   1  25   1     4052.17     4522.13    173.27 o 
   2  25   1     1614.70     1661.94     88.90 o 
   3  25   1      642.19      645.52     80.06 o 
   4  25   1     1940.89     1913.79    121.74 o 
   5  25   1      259.74      305.20     47.57 o 
   6  25   1       25.36       37.64     17.47 o 
   7  25   1      402.62      389.34     55.25 o 
   8  25   1       64.27       67.58     19.18 o 
   9  25   1      397.81      309.99     63.78 o 
  -9  26   1      768.35      631.49     89.62 o 
  -8  26   1        0.73       52.32     24.82 o 
  -7  26   1      704.90      753.93     95.49 o 
  -6  26   1     1484.98     1315.88    169.21 o 
  -5  26   1      419.11      406.54     56.52 o 
  -4  26   1      195.19      209.84     47.04 o 
  -3  26   1      675.47      670.46     83.64 o 
  -2  26   1     2407.97     2390.30    106.50 o 
  -1  26   1     1487.73     1455.95     84.89 o 
   0  26   1      991.06      992.73    112.06 o 
   1  26   1      471.34      459.72     62.48 o 
   2  26   1       47.06       43.72     16.98 o 
   3  26   1       37.78       59.80     17.88 o 
   4  26   1     4483.26     4810.05     94.28 o 
   5  26   1      841.13      757.59     89.65 o 
   6  26   1       73.37       60.76     19.64 o 
   7  26   1     1373.59     1271.99    110.01 o 
   8  26   1       25.77       10.27     18.75 o 
  -8  27   1      341.77      243.77     43.51 o 
  -7  27   1      128.37      129.18     30.06 o 
  -6  27   1      452.51      451.26     64.23 o 
  -5  27   1      308.71      306.87     52.06 o 
  -4  27   1     1147.16     1133.97    113.05 o 
  -3  27   1      388.58      323.08     59.50 o 
  -2  27   1      779.77      838.20    102.83 o 
  -1  27   1      124.32      196.41     62.06 o 
   0  27   1       47.34       73.85     31.87 o 
   1  27   1     1526.89     1629.89    208.03 o 
   2  27   1      750.97      752.90     96.94 o 
   3  27   1     1262.50     1315.61    109.18 o 
   4  27   1       42.70       36.50     25.23 o 
   5  27   1      229.28      199.06     31.78 o 
   6  27   1      111.69      102.02     25.81 o 
   7  27   1     1216.34      967.14    154.56 o 
  -8  28   1       16.70       34.63     23.67 o 
  -7  28   1       25.14       35.00     20.49 o 
  -6  28   1        0.37       37.85     22.48 o 
  -5  28   1      182.07      129.10     29.26 o 
  -4  28   1      165.52      172.93     50.11 o 
  -3  28   1      119.90      133.22     33.76 o 
  -2  28   1      127.99      137.20     35.35 o 
  -1  28   1     1163.24     1104.37    114.26 o 
   0  28   1       63.64       63.68     26.60 o 
   1  28   1      689.39      851.38    138.23 o 
   2  28   1       34.48       45.92     18.92 o 
   3  28   1       82.26       94.76     24.94 o 
   4  28   1      201.05      209.95     39.09 o 
   5  28   1        2.22       46.58     28.70 o 
   6  28   1       21.11       25.02     27.53 o 
   7  28   1        2.38       19.41     19.88 o 
  -7  29   1       33.04       26.64     23.17 o 
  -6  29   1      517.58      373.35     60.97 o 
  -5  29   1       37.74       62.38     25.48 o 
  -4  29   1      132.65      137.21     38.65 o 
  -3  29   1      898.76      809.87     96.25 o 
  -2  29   1        2.08       34.21     22.11 o 
  -1  29   1        3.79       27.99     19.98 o 
   0  29   1      187.53      235.74     42.95 o 
   1  29   1        2.76       21.27     24.01 o 
   2  29   1       20.13       38.71     21.64 o 
   3  29   1     1146.14      984.21    105.73 o 
   4  29   1       17.82       46.81     29.13 o 
   5  29   1       60.25       51.61     23.23 o 
   6  29   1      106.85      104.83     34.51 o 
  -6  30   1      869.62      624.41    125.87 o 
  -5  30   1       39.17       64.41     34.78 o 
  -4  30   1      369.62      319.37     63.88 o 
  -3  30   1       47.45       81.24     34.57 o 
  -2  30   1       30.50       51.25     27.53 o 
  -1  30   1      341.30      349.41     64.54 o 
   0  30   1     1815.94     1929.05     78.68 o 
   1  30   1       49.16       74.91     23.68 o 
   2  30   1        1.46       38.98     25.13 o 
   3  30   1       67.86       95.74     22.99 o 
   4  30   1      264.88      281.58     46.66 o 
   5  30   1       42.19       35.53     22.42 o 
  -5  31   1      187.09      129.89     31.46 o 
  -4  31   1     1162.56      981.70    176.75 o 
  -3  31   1     1598.62     1487.95    154.85 o 
  -2  31   1      498.62      407.13     76.32 o 
  -1  31   1        2.66       23.41     18.83 o 
   0  31   1      898.34      705.68     97.55 o 
   1  31   1       50.80       25.82     17.75 o 
   2  31   1       54.10       41.33     32.14 o 
   3  31   1     1076.98     1023.57    166.41 o 
   4  31   1      132.35      129.88     29.39 o 
  -3  32   1       41.99       51.18     21.53 o 
  -2  32   1      139.82      123.31     30.44 o 
  -1  32   1      151.92      110.43     31.72 o 
   0  32   1      449.12      352.81     75.90 o 
   1  32   1       40.36       42.42     27.94 o 
   2  32   1        5.02       32.42     26.33 o 
   3  32   1      369.15      311.79     72.33 o 
 -15   0   2        8.10        9.41     37.81 o 
 -14   0   2      363.94      344.93     74.03 o 
 -13   0   2        0.75       34.71     36.53 o 
 -12   0   2      504.82      539.46     81.16 o 
 -11   0   2      325.67      414.42     81.28 o 
 -10   0   2     4606.56     4906.71    175.96 o 
  -9   0   2    18187.53    18911.12    610.44 o 
  -8   0   2      502.33      537.25     86.13 o 
  -7   0   2     2028.96     2090.03    103.73 o 
  -6   0   2    28958.04    29223.50    364.27 o 
  -5   0   2     3289.39     2815.50     48.93 o 
  -4   0   2       78.52       88.67     14.86 o 
  -3   0   2    18472.54    17840.99    173.49 o 
  -2   0   2     5170.59     4776.18     72.86 o 
  -1   0   2     3708.81     3829.12     57.62 o 
   0   0   2     3325.89     3036.74     47.45 o 
   1   0   2     1845.19     1943.82     36.97 o 
   2   0   2     1104.09     1106.26     41.91 o 
   3   0   2    20022.37    18637.54    140.25 o 
   4   0   2      658.42      540.86     32.43 o 
   5   0   2     4178.65     4191.50    146.51 o 
   6   0   2     3894.66     4090.39    167.09 o 
   7   0   2     1027.22      963.67     35.17 o 
   8   0   2      454.50      489.07     59.71 o 
   9   0   2     9274.97     9655.37    211.69 o 
  10   0   2      372.84      426.36     67.53 o 
  11   0   2     1165.81     1119.23    208.90 o 
  12   0   2     2806.48     2596.76    293.92 o 
  13   0   2      311.64      376.74     69.29 o 
 -15   1   2       30.46       33.69     23.98 o 
 -14   1   2      987.76      893.67    175.75 o 
 -13   1   2     1491.30     1689.31    129.31 o 
 -12   1   2      818.28      948.96     76.41 o 
 -11   1   2      400.91      434.60     57.15 o 
 -10   1   2       30.68       44.07     15.77 o 
  -9   1   2     9692.75    10261.66    185.51 o 
  -8   1   2      855.77      780.10     53.93 o 
  -7   1   2     2738.52     2572.20     75.38 o 
  -6   1   2    13152.44    12089.14    102.34 o 
  -5   1   2     4556.40     4910.00     62.07 o 
  -4   1   2      499.21      500.82     24.81 o 
  -3   1   2    68770.72    72661.45    374.99 o 
  -2   1   2     1049.40      961.82     23.88 o 
  -1   1   2     4728.62     4564.40     38.13 o 
   0   1   2    59088.32    59944.04    552.77 o 
   1   1   2     1645.27     1791.39     29.08 o 
   2   1   2      922.14      962.38     18.65 o 
   3   1   2     6089.69     5723.91     45.17 o 
   4   1   2      740.47      756.43     24.39 o 
   5   1   2     5523.16     5443.86     65.15 o 
   6   1   2    14141.35    14166.57    158.88 o 
   7   1   2     2755.97     2726.02     90.43 o 
   8   1   2     5746.62     5762.65    113.72 o 
   9   1   2      116.87      122.29     16.00 o 
  10   1   2      451.97      564.82     78.94 o 
  11   1   2      744.33      735.31     99.82 o 
  12   1   2     1220.44     1206.55    122.35 o 
  13   1   2      137.56       94.73     26.68 o 
 -15   2   2       60.96       64.40     23.97 o 
 -14   2   2      756.02      675.58    104.71 o 
 -13   2   2      135.29       75.97     24.31 o 
 -12   2   2     2504.88     2791.08     97.50 o 
 -11   2   2     1108.27     1206.85     93.54 o 
 -10   2   2      943.78     1049.58     73.47 o 
  -9   2   2       48.26       67.42     20.60 o 
  -8   2   2     3261.58     3488.09     86.89 o 
  -7   2   2     1211.95     1316.27     90.32 o 
  -6   2   2     1498.01     1427.65     43.68 o 
  -5   2   2     5780.40     5352.22     63.82 o 
  -4   2   2     2351.02     2331.26     41.74 o 
  -3   2   2    25755.81    26402.02    131.22 o 
  -2   2   2      834.08      813.50     29.75 o 
  -1   2   2       83.20      114.16      7.67 o 
   0   2   2     9683.25     9968.95    107.19 o 
   1   2   2      177.06      179.53      7.60 o 
   2   2   2        4.39       25.52      4.16 o 
   3   2   2    17952.09    18037.39    108.96 o 
   4   2   2     4302.69     4399.45     47.99 o 
   5   2   2     5861.58     5854.33     82.47 o 
   6   2   2    11711.22    11886.46    139.48 o 
   7   2   2       46.55       65.81     11.20 o 
   8   2   2     2108.32     2207.20     68.90 o 
   9   2   2      317.42      278.64     36.62 o 
  10   2   2        9.98       73.13     31.06 o 
  11   2   2      296.82      263.39     39.09 o 
  12   2   2       28.19       62.07     27.62 o 
  13   2   2       52.09       72.35     29.58 o 
 -15   3   2      540.14      465.61     81.74 o 
 -14   3   2      120.30      125.72     27.68 o 
 -13   3   2       27.02       21.48     23.12 o 
 -12   3   2      144.38      180.86     27.18 o 
 -11   3   2     3224.71     3439.29    100.40 o 
 -10   3   2     2609.55     2466.84     85.04 o 
  -9   3   2     6108.72     6610.48    209.29 o 
  -8   3   2    13747.30    14095.81    178.15 o 
  -7   3   2        9.40       31.63     19.20 o 
  -6   3   2     6737.42     7043.12    131.92 o 
  -5   3   2     9194.18     8846.64     87.09 o 
  -4   3   2    17413.66    17827.04    139.64 o 
  -3   3   2     8592.11     8859.19    130.57 o 
  -2   3   2      285.42      269.97     20.33 o 
  -1   3   2    15118.61    15632.25    102.18 o 
   0   3   2    49594.21    54350.23    270.40 o 
   1   3   2    58379.04    60452.00    387.49 o 
   2   3   2    13280.41    13150.61     80.65 o 
   3   3   2    18588.30    19601.37    146.54 o 
   4   3   2       47.75       75.59      9.36 o 
   5   3   2       25.35       27.67      5.58 o 
   6   3   2      489.59      573.03     24.71 o 
   7   3   2     2895.28     2894.70     64.16 o 
   8   3   2      677.40      687.29     43.38 o 
   9   3   2     1384.95     1275.61     77.97 o 
  10   3   2       29.05       75.49     28.97 o 
  11   3   2      868.79      948.27    130.78 o 
  12   3   2        1.44       48.12     21.06 o 
  13   3   2      299.68      233.89     48.53 o 
 -15   4   2       44.07      125.19     32.07 o 
 -14   4   2       16.39       26.20     18.26 o 
 -13   4   2     1343.56     1255.66    155.74 o 
 -12   4   2      241.37      298.09     36.69 o 
 -11   4   2      748.40      849.99     75.24 o 
 -10   4   2     1435.38     1448.42    102.27 o 
  -9   4   2     1185.79     1299.93     82.96 o 
  -8   4   2     2811.28     2805.51     96.08 o 
  -7   4   2     4505.24     4262.29    108.41 o 
  -6   4   2     4116.20     4530.69    109.21 o 
  -5   4   2      360.24      455.96     35.61 o 
  -4   4   2     1733.63     1700.24     31.69 o 
  -3   4   2    39508.62    40000.32    195.22 o 
  -2   4   2   148556.84   152700.73    397.10 o 
  -1   4   2     4049.11     3803.81     34.90 o 
   0   4   2     5269.88     5699.32     45.80 o 
   1   4   2    25972.80    27413.87    187.04 o 
   2   4   2     2990.37     2889.22     46.42 o 
   3   4   2     2196.73     2149.11     32.43 o 
   4   4   2    23202.71    22831.87    144.22 o 
   5   4   2     2727.97     2731.53     75.38 o 
   6   4   2       60.23       67.17      9.29 o 
   7   4   2      138.90      156.87     16.38 o 
   8   4   2      219.33      256.67     34.00 o 
   9   4   2      101.35      139.95     22.93 o 
  10   4   2     1581.85     1798.56    168.37 o 
  11   4   2      731.83      701.06     86.14 o 
  12   4   2       22.59       87.77     30.73 o 
  13   4   2        3.19       28.28     26.32 o 
 -15   5   2      114.41      162.35     57.63 o 
 -14   5   2      325.18      298.60     42.60 o 
 -13   5   2      242.90      298.58     45.10 o 
 -12   5   2     2818.64     3012.41     75.22 o 
 -11   5   2      300.89      349.37     38.60 o 
 -10   5   2     7947.80     8143.71    165.86 o 
  -9   5   2     1188.24     1333.47     57.94 o 
  -8   5   2     1252.91     1277.79     64.42 o 
  -7   5   2     1387.46     1371.53     88.33 o 
  -6   5   2     2502.89     1929.24     53.94 o 
  -5   5   2    19888.15    19231.83    179.30 o 
  -4   5   2    29129.54    28914.38    120.63 o 
  -3   5   2    13076.24    13601.88     77.48 o 
  -2   5   2       52.03       75.29     18.37 o 
  -1   5   2     1200.19     1264.20     20.58 o 
   0   5   2     9890.15     9886.19     87.64 o 
   2   5   2     1074.12     1025.34     20.00 o 
   3   5   2     3902.42     3781.85     41.42 o 
   4   5   2     1024.38      977.29     24.68 o 
   5   5   2     3023.76     2858.63     70.95 o 
   6   5   2      115.10       94.72     11.10 o 
   7   5   2    15517.00    15175.82    261.28 o 
   8   5   2       36.54       57.77      9.37 o 
   9   5   2      187.87      235.50     29.91 o 
  10   5   2      210.37      221.37     37.77 o 
  11   5   2       57.83       81.46     31.98 o 
  12   5   2      133.55      128.98     31.73 o 
  13   5   2     1065.78     1012.87    108.90 o 
 -14   6   2       88.02       76.23     22.47 o 
 -13   6   2      739.14      600.80     68.04 o 
 -12   6   2        9.68       60.58     21.95 o 
 -11   6   2       74.53       63.66     20.41 o 
 -10   6   2     2814.95     2923.25     86.77 o 
  -9   6   2     2419.65     2440.97     81.25 o 
  -8   6   2     3430.57     3403.20     81.51 o 
  -7   6   2    24108.49    24806.43    639.53 o 
  -6   6   2     1694.92     1722.73     64.46 o 
  -5   6   2       30.01       49.13      7.96 o 
  -4   6   2       32.71       60.06      8.37 o 
  -3   6   2     6808.04     6019.53     61.62 o 
  -2   6   2    61495.19    63432.86    400.41 o 
  -1   6   2      665.82      489.64     17.09 o 
   0   6   2     2435.59     2530.54     36.85 o 
   1   6   2    19930.50    21286.38    121.75 o 
   2   6   2      429.83      453.96     25.87 o 
   3   6   2     6887.81     6832.71     71.53 o 
   4   6   2    20223.59    19870.54    232.61 o 
   5   6   2      111.29      108.45     13.12 o 
   6   6   2     1704.46     1503.12     89.05 o 
   7   6   2      300.36      367.37     36.12 o 
   8   6   2      397.89      443.78     39.91 o 
   9   6   2      659.64      709.80     64.85 o 
  10   6   2     5828.88     6417.83    181.48 o 
  11   6   2        4.13       66.72     30.16 o 
  12   6   2       68.41      149.83     32.55 o 
  13   6   2        1.12       45.50     26.85 o 
 -14   7   2       33.08       37.05     19.80 o 
 -13   7   2      163.04      168.61     27.45 o 
 -12   7   2      881.41      894.93     83.58 o 
 -11   7   2       68.11       69.94     16.94 o 
 -10   7   2     5002.03     5126.35    193.64 o 
  -9   7   2      546.59      626.09     66.01 o 
  -8   7   2      411.08      476.85     61.41 o 
  -7   7   2      102.02      119.35     20.74 o 
  -6   7   2      144.28      127.41     17.92 o 
  -5   7   2    18107.08    18310.61    206.74 o 
  -4   7   2    39159.18    41693.37    303.34 o 
  -3   7   2     3030.11     2953.81     67.19 o 
  -2   7   2    15021.00    16534.24     74.41 o 
  -1   7   2      184.75      129.42     11.40 o 
   0   7   2       23.00       51.36      7.05 o 
   1   7   2    16585.51    15676.37    201.39 o 
   2   7   2      795.19      620.90     30.32 o 
   3   7   2     2655.06     2436.37     78.41 o 
   4   7   2     1509.06     1354.05     52.11 o 
   5   7   2        1.07       19.73      9.24 o 
   6   7   2      531.99      522.80     42.17 o 
   7   7   2     7046.60     7229.23    134.13 o 
   8   7   2      115.44       74.71     17.35 o 
   9   7   2      135.71      176.24     25.58 o 
  10   7   2      110.11      149.96     25.42 o 
  11   7   2      123.61      104.42     30.41 o 
  12   7   2      265.10      259.60     46.88 o 
  13   7   2      496.21      438.28     83.31 o 
 -14   8   2       30.48       64.37     29.80 o 
 -13   8   2      499.57      524.93     81.46 o 
 -12   8   2     2325.08     2455.77     81.23 o 
 -11   8   2       98.28      116.37     22.73 o 
 -10   8   2      288.01      377.14     40.27 o 
  -9   8   2      783.29      789.34     71.31 o 
  -8   8   2      310.34      371.89     42.81 o 
  -7   8   2     1922.58     1960.46    103.32 o 
  -6   8   2      259.24      304.29     36.95 o 
  -5   8   2       22.70       31.38      8.80 o 
  -4   8   2     4031.72     4030.02     72.28 o 
  -3   8   2      171.53      167.04     14.72 o 
  -2   8   2        9.04       22.27      6.21 o 
  -1   8   2    23978.60    25075.51    191.67 o 
   0   8   2     2353.90     2335.82     43.07 o 
   1   8   2     2522.41     2394.35     53.23 o 
   2   8   2     8264.01     7844.99     73.26 o 
   3   8   2    31166.01    32876.39    379.80 o 
   4   8   2     1737.52     1735.10     41.84 o 
   5   8   2     2571.06     2456.63     86.70 o 
   6   8   2     1181.60     1106.96     67.68 o 
   7   8   2      269.02      318.22     34.81 o 
   8   8   2       85.18       62.48     13.31 o 
   9   8   2      322.67      360.76     44.97 o 
  10   8   2      184.40      181.17     31.28 o 
  11   8   2       78.08      107.59     35.34 o 
  12   8   2       91.19      128.06     37.59 o 
  13   8   2       17.02       27.65     19.03 o 
 -14   9   2       53.59       55.72     26.81 o 
 -13   9   2      990.07      941.62     98.93 o 
 -12   9   2      493.99      482.16     63.98 o 
 -11   9   2        1.66       72.08     25.84 o 
 -10   9   2     1230.01     1304.04    116.78 o 
  -9   9   2     5770.80     5900.84    139.97 o 
  -8   9   2     1339.51     1457.70    108.16 o 
  -7   9   2     8393.07     8453.69    166.81 o 
  -6   9   2     5196.42     5494.33    129.42 o 
  -5   9   2      177.02      245.86     26.18 o 
  -4   9   2     2290.13     2444.32     56.67 o 
  -3   9   2      851.19      998.13     35.84 o 
  -2   9   2     4327.09     4209.42     45.46 o 
  -1   9   2     1196.70     1330.89     35.61 o 
   0   9   2    20490.16    19878.62    189.04 o 
   1   9   2      173.71      266.36     21.12 o 
   2   9   2    14440.99    14774.38    145.03 o 
   3   9   2     3044.40     2932.06     53.11 o 
   4   9   2      213.39      305.73     27.41 o 
   5   9   2       14.39       38.48     12.99 o 
   6   9   2     5511.66     5680.48     78.73 o 
   7   9   2      627.51      651.13     46.35 o 
   8   9   2      850.18      829.06     48.00 o 
   9   9   2      144.92      161.63     32.16 o 
  10   9   2      217.93      269.57     35.74 o 
  11   9   2      104.93      121.11     30.10 o 
  12   9   2      707.01      568.73     98.72 o 
 -14  10   2       30.75       47.45     17.05 o 
 -13  10   2      210.85      203.47     31.34 o 
 -12  10   2      314.13      303.02     44.31 o 
 -11  10   2     1144.82     1194.05    107.74 o 
 -10  10   2     3537.90     3757.55    143.14 o 
  -9  10   2     3205.84     3388.42     96.80 o 
  -8  10   2      406.68      486.00     48.75 o 
  -7  10   2       20.22       56.86     16.13 o 
  -6  10   2     2882.90     2632.90     77.59 o 
  -5  10   2      182.44      233.06     26.96 o 
  -4  10   2     3148.38     3085.76     68.06 o 
  -3  10   2    30562.79    30919.81    384.30 o 
  -2  10   2     1903.55     1876.47     42.75 o 
  -1  10   2     2582.37     2507.82     42.28 o 
   0  10   2    10345.55     9993.47     67.17 o 
   1  10   2     4229.22     4625.54     87.42 o 
   2  10   2      276.25      310.26     29.08 o 
   3  10   2     9220.99     8628.84     69.64 o 
   4  10   2     1693.77     1438.30     85.99 o 
   5  10   2     2788.96     2900.89     78.71 o 
   6  10   2      824.82      807.96     65.50 o 
   7  10   2     1300.19     1271.30     75.89 o 
   8  10   2      507.65      566.52     43.78 o 
   9  10   2     1247.55     1507.69    157.26 o 
  10  10   2     2164.55     2198.50     76.88 o 
  11  10   2     1018.94      986.35    139.38 o 
  12  10   2       37.51       44.50     25.90 o 
 -14  11   2     1030.08      829.60    148.63 o 
 -13  11   2      282.21      266.89     41.74 o 
 -12  11   2      786.92      719.52     81.17 o 
 -11  11   2       33.74       54.69     16.87 o 
 -10  11   2        6.65       33.37     18.91 o 
  -9  11   2       83.71       84.84     18.55 o 
  -8  11   2       38.09       57.08     22.68 o 
  -7  11   2     1069.16     1202.92     79.05 o 
  -6  11   2    10136.07    10026.51    246.01 o 
  -5  11   2      157.03      226.86     25.37 o 
  -4  11   2      511.27      502.27     40.61 o 
  -3  11   2    24279.50    24462.95    248.17 o 
  -2  11   2     9333.65     9777.84    142.65 o 
  -1  11   2       10.15       27.56      5.38 o 
   0  11   2     2945.76     2338.99     42.92 o 
   1  11   2      165.32      156.67     16.99 o 
   2  11   2      840.81      980.33     58.63 o 
   3  11   2      895.50      831.89     40.01 o 
   4  11   2       41.09       41.64     14.35 o 
   5  11   2     6532.03     6571.58     80.83 o 
   6  11   2    11668.57    11888.48    230.79 o 
   7  11   2     1770.15     1751.85     90.98 o 
   8  11   2     1619.93     1547.47     90.54 o 
   9  11   2      336.10      350.45     55.73 o 
  10  11   2      605.61      586.59     63.36 o 
  11  11   2      135.00      142.11     32.99 o 
  12  11   2       41.64       72.38     21.63 o 
 -14  12   2       28.66       34.93     20.20 o 
 -13  12   2      535.16      445.83     73.97 o 
 -12  12   2      158.27      132.08     20.37 o 
 -11  12   2      286.76      355.66     37.46 o 
 -10  12   2      331.82      327.89     45.28 o 
  -9  12   2      444.12      483.16     61.47 o 
  -8  12   2     2194.36     2448.91    109.56 o 
  -7  12   2       14.94       27.11     12.50 o 
  -6  12   2     3879.59     3669.29    213.55 o 
  -5  12   2     8760.00     8782.05    129.19 o 
  -4  12   2     2439.08     2562.96     70.11 o 
  -3  12   2     8564.31     8668.83    108.71 o 
  -2  12   2     1120.45     1148.44     35.20 o 
  -1  12   2      131.04      190.45     19.22 o 
   0  12   2      268.44      176.09     16.69 o 
   1  12   2     2656.09     2453.67     52.37 o 
   2  12   2     2305.14     2089.24     55.97 o 
   3  12   2     2138.83     2182.04     84.34 o 
   4  12   2     1298.26     1367.14     70.06 o 
   5  12   2      667.21      719.85     53.04 o 
   6  12   2      284.08      315.48     35.71 o 
   7  12   2      220.49      219.85     29.42 o 
   8  12   2     2689.23     2777.24     68.88 o 
   9  12   2       42.84       62.49     25.43 o 
  10  12   2       17.03       31.33     22.47 o 
  11  12   2     1209.19     1144.22    146.91 o 
  12  12   2     1074.68      779.31    150.80 o 
 -14  13   2      713.66      566.33     97.28 o 
 -13  13   2        2.62       13.13     26.07 o 
 -12  13   2      215.81      224.41     40.50 o 
 -11  13   2      282.56      300.32     48.89 o 
 -10  13   2      273.11      275.47     37.65 o 
  -9  13   2      195.68      194.08     28.49 o 
  -8  13   2     3434.01     3584.77    107.32 o 
  -7  13   2     4781.39     4629.21    146.90 o 
  -6  13   2       79.42       97.42     16.99 o 
  -5  13   2     4021.08     4321.47     95.42 o 
  -4  13   2      704.88      810.43     55.18 o 
  -3  13   2     2187.24     2201.45     68.81 o 
  -2  13   2     9968.21    10089.62     86.13 o 
  -1  13   2       60.03      165.14     31.37 o 
   0  13   2        4.51       26.59      8.06 o 
   1  13   2       71.52       67.78     10.67 o 
   2  13   2     2212.24     2308.32     65.64 o 
   3  13   2     2540.28     2507.03     83.65 o 
   4  13   2       20.98       46.12     26.20 o 
   5  13   2     5595.98     5731.89    115.53 o 
   6  13   2     1186.44     1252.67     65.11 o 
   7  13   2     1011.38     1048.28     48.25 o 
   8  13   2        1.39       36.35     12.53 o 
   9  13   2      315.76      318.64     54.27 o 
  10  13   2      510.95      494.00     54.16 o 
  11  13   2     1761.53     2246.09    223.92 o 
  12  13   2      743.52      599.61     99.62 o 
 -13  14   2       36.48       40.41     19.12 o 
 -12  14   2       96.45      126.74     22.39 o 
 -11  14   2      716.28      723.78     75.62 o 
 -10  14   2       99.50       69.56     18.19 o 
  -9  14   2     1786.46     1798.74    119.43 o 
  -8  14   2      724.20      724.01     67.01 o 
  -7  14   2        8.00       35.26     20.17 o 
  -6  14   2     1474.62     1381.97     62.26 o 
  -5  14   2     8117.81     8420.41    128.22 o 
  -4  14   2     3093.64     2980.01     84.82 o 
  -3  14   2      841.89      851.13     52.21 o 
  -2  14   2     5472.73     5516.49     98.45 o 
  -1  14   2      258.12      300.35     27.22 o 
   0  14   2      603.13      736.21     61.42 o 
   1  14   2      230.43      221.41     18.83 o 
   2  14   2     9370.95     9633.80    166.90 o 
   3  14   2     1733.36     1740.41     76.20 o 
   4  14   2     2850.43     3122.29     97.93 o 
   5  14   2     1990.17     1829.17     51.99 o 
   6  14   2      253.51      216.14     30.09 o 
   7  14   2       57.44       60.14     16.26 o 
   8  14   2      859.77      824.78     73.69 o 
   9  14   2      767.51      747.25     94.96 o 
  10  14   2      243.32      236.09     38.38 o 
  11  14   2       39.99       71.00     27.62 o 
  12  14   2       73.57       51.26     27.57 o 
 -13  15   2      260.66      228.06     42.39 o 
 -12  15   2      283.19      223.60     32.39 o 
 -11  15   2       29.36       64.84     21.26 o 
 -10  15   2     1232.51     1168.14    112.56 o 
  -9  15   2       54.18       80.35     21.45 o 
  -8  15   2     1598.76     1725.34    108.56 o 
  -7  15   2      501.64      508.43     71.76 o 
  -6  15   2     4547.33     4763.07    120.66 o 
  -5  15   2       18.47       39.36     14.93 o 
  -4  15   2      490.09      531.39     59.78 o 
  -3  15   2     2491.33     2417.84    104.54 o 
  -2  15   2     2110.35     2176.47     69.21 o 
  -1  15   2     4791.70     4896.86    103.71 o 
   0  15   2     2211.54     2198.15     54.97 o 
   1  15   2    11665.91    11317.60    246.31 o 
   2  15   2     2128.79     2226.07     74.26 o 
   3  15   2        8.97       28.29     15.62 o 
   4  15   2      804.73      892.76     78.04 o 
   5  15   2     1355.62     1569.27     88.99 o 
   6  15   2       30.80       42.16     14.32 o 
   7  15   2     2220.05     2238.81     93.21 o 
   8  15   2      425.42      385.97     36.91 o 
   9  15   2        4.00       68.75     20.80 o 
  10  15   2        2.09       50.72     20.71 o 
  11  15   2       41.23       69.88     24.97 o 
 -13  16   2      266.45      192.58     48.05 o 
 -12  16   2       21.47       61.62     19.45 o 
 -11  16   2       26.89       34.29     21.47 o 
 -10  16   2      148.98      176.01     29.10 o 
  -9  16   2      955.24      910.14     85.69 o 
  -8  16   2      101.47      120.05     24.91 o 
  -7  16   2     1892.65     1978.18     89.46 o 
  -6  16   2        3.47       57.67     15.81 o 
  -5  16   2     3918.31     3996.09    122.24 o 
  -4  16   2        1.90       45.01     15.52 o 
  -3  16   2     3242.76     3144.38     79.44 o 
  -2  16   2    10715.52    10304.94    219.71 o 
  -1  16   2       41.35       35.10      9.53 o 
   0  16   2      918.91      839.01     41.52 o 
   1  16   2       83.85      110.85     18.13 o 
   2  16   2       79.81      125.49     16.96 o 
   3  16   2     2468.11     2417.19     65.69 o 
   4  16   2     1864.71     1790.78     78.04 o 
   5  16   2       17.21       53.05     18.08 o 
   6  16   2     1671.10     1470.38     97.73 o 
   7  16   2      315.74      282.12     33.43 o 
   8  16   2      787.90      684.96     70.63 o 
   9  16   2      420.29      279.76     43.73 o 
  10  16   2       95.63       59.59     18.98 o 
  11  16   2       24.06       66.12     22.48 o 
 -13  17   2        0.69        4.01     32.93 o 
 -12  17   2      344.58      262.41     49.78 o 
 -11  17   2      407.26      373.94     53.07 o 
 -10  17   2      437.31      466.22     51.00 o 
  -9  17   2        9.10       38.67     20.23 o 
  -8  17   2     3677.62     3657.11    110.25 o 
  -7  17   2      106.70      154.97     28.87 o 
  -6  17   2      327.37      357.79     44.68 o 
  -5  17   2      916.68      949.42     95.47 o 
  -4  17   2     6764.50     6828.30    203.51 o 
  -3  17   2      180.70      199.56     32.70 o 
  -2  17   2      160.64      121.02     17.26 o 
  -1  17   2     5822.41     5780.43    121.80 o 
   0  17   2      158.44      154.88     24.40 o 
   1  17   2      287.02      266.81     30.65 o 
   2  17   2      410.72      469.45     42.97 o 
   3  17   2     2668.65     2852.84    110.06 o 
   4  17   2      537.99      553.44     80.39 o 
   5  17   2      887.34      929.35     63.57 o 
   6  17   2     1050.10     1136.33     94.45 o 
   7  17   2      665.38      579.16     66.28 o 
   8  17   2       50.61       39.88     15.82 o 
   9  17   2     1293.08     1335.94    134.37 o 
  10  17   2      334.65      288.50     40.43 o 
  11  17   2      291.26      259.55     48.77 o 
 -12  18   2      108.46      120.22     23.77 o 
 -11  18   2     2108.35     1906.01    116.71 o 
 -10  18   2       14.79       71.10     23.18 o 
  -9  18   2      143.29      126.99     24.63 o 
  -8  18   2       57.08       74.46     21.69 o 
  -7  18   2     3164.71     3319.30     89.93 o 
  -6  18   2      468.04      483.48     53.64 o 
  -5  18   2      488.25      501.75     64.83 o 
  -4  18   2     4977.98     4934.94    139.03 o 
  -3  18   2      168.25      144.03     27.23 o 
  -2  18   2      809.37      811.16     38.80 o 
  -1  18   2     4599.18     4498.12    113.19 o 
   0  18   2     1369.24     1501.68     45.67 o 
   1  18   2     2759.93     2666.76     68.07 o 
   2  18   2     9436.93     9482.56    171.88 o 
   3  18   2     3607.45     3704.21     87.55 o 
   4  18   2      151.36      154.80     25.15 o 
   5  18   2      801.58      754.50     87.81 o 
   6  18   2      262.33      300.60     46.47 o 
   7  18   2     2311.18     2365.79     91.65 o 
   8  18   2      898.19      880.08     98.20 o 
   9  18   2       65.91       92.75     40.24 o 
  10  18   2      310.53      251.18     39.95 o 
  11  18   2      187.21      116.09     39.91 o 
 -12  19   2      153.34      110.15     29.34 o 
 -11  19   2      479.20      380.59     61.69 o 
 -10  19   2        9.02       35.96     18.91 o 
  -9  19   2      598.94      558.14     59.89 o 
  -8  19   2     3736.91     3635.48    132.53 o 
  -7  19   2      624.05      670.97     79.92 o 
  -6  19   2     1717.50     1772.60     62.04 o 
  -5  19   2      685.92      686.51     60.84 o 
  -4  19   2     2472.24     2407.29    102.13 o 
  -3  19   2      524.32      574.51     53.11 o 
  -2  19   2     1916.22     1942.97     69.00 o 
  -1  19   2     8209.56     8380.45    293.40 o 
   0  19   2     1524.36     1508.59     76.72 o 
   1  19   2     5716.13     5893.57    220.05 o 
   2  19   2      281.27      318.85     38.26 o 
   3  19   2     1433.61     1553.51    143.30 o 
   4  19   2     1054.13     1218.13     91.90 o 
   5  19   2     2559.93     2673.87    130.65 o 
   6  19   2     1131.97     1187.29     91.64 o 
   7  19   2      409.85      319.52     44.87 o 
   8  19   2       89.08       77.20     17.23 o 
   9  19   2     1833.77     1726.81    148.95 o 
  10  19   2        1.57       52.29     19.21 o 
 -12  20   2       48.15       49.74     19.11 o 
 -11  20   2       35.83       19.88     20.54 o 
 -10  20   2      152.02      115.82     22.84 o 
  -9  20   2      282.32      263.57     45.51 o 
  -8  20   2     1400.79     1307.56    104.26 o 
  -7  20   2      129.69      136.10     29.99 o 
  -6  20   2       37.67       57.22     19.74 o 
  -5  20   2     1981.22     1932.48     85.33 o 
  -4  20   2     1367.98     1313.33     86.82 o 
  -3  20   2      101.88      123.49     21.81 o 
  -2  20   2     1022.20     1178.35    110.73 o 
  -1  20   2      202.53      216.06     38.25 o 
   0  20   2        4.23       28.52     18.76 o 
   1  20   2      632.18      612.58     47.73 o 
   2  20   2      783.65      883.43     69.70 o 
   3  20   2     2276.44     2518.61    100.82 o 
   4  20   2      785.30      981.08     95.75 o 
   5  20   2      191.55      257.63     39.84 o 
   6  20   2      132.09      156.09     21.83 o 
   7  20   2        6.47       35.40     16.90 o 
   8  20   2      505.91      424.90     64.90 o 
   9  20   2      621.14      469.60    171.83 o 
  10  20   2     1079.65      602.87    200.16 o 
 -11  21   2       10.20       54.04     21.05 o 
 -10  21   2       42.93       67.72     22.52 o 
  -9  21   2       95.71       86.41     23.65 o 
  -8  21   2      411.21      446.01     50.94 o 
  -7  21   2     1980.84     2029.75     89.43 o 
  -6  21   2        3.73       35.89     21.11 o 
  -5  21   2     1676.85     1567.19    107.45 o 
  -4  21   2     3057.90     3136.81     76.02 o 
  -3  21   2      159.46      181.07     31.10 o 
  -2  21   2     1901.85     1968.48    128.87 o 
  -1  21   2     1783.66     1796.17     72.94 o 
   0  21   2     1145.65     1124.20     85.67 o 
   1  21   2       61.55       66.12     29.17 o 
   2  21   2        5.77       37.73     18.37 o 
   3  21   2      195.53      219.75     35.56 o 
   4  21   2      416.73      439.76     54.07 o 
   5  21   2      297.89      354.52     46.68 o 
   6  21   2       43.81       54.81     12.44 o 
   7  21   2     1826.30     1930.96    119.06 o 
   8  21   2       14.53       56.29     25.67 o 
   9  21   2       25.43       54.53     28.83 o 
  10  21   2       15.85       43.57     18.13 o 
 -11  22   2      569.31      491.63     55.26 o 
 -10  22   2       91.56       83.27     23.16 o 
  -9  22   2        5.78       33.86     15.38 o 
  -8  22   2       15.73       46.56     17.28 o 
  -7  22   2     3043.50     3182.41    104.77 o 
  -6  22   2       48.70       73.05     20.85 o 
  -5  22   2       34.84       40.92     18.42 o 
  -4  22   2        8.39        8.84      9.33 o 
  -3  22   2       61.05       69.89     18.48 o 
  -2  22   2       92.02      115.95     28.41 o 
  -1  22   2     4327.13     4397.70    136.72 o 
   0  22   2        1.80       34.32     17.26 o 
   1  22   2      236.21      284.67     33.86 o 
   2  22   2     3421.21     3689.60    121.18 o 
   3  22   2       64.51       72.93     22.04 o 
   4  22   2     1572.22     1561.77     77.39 o 
   5  22   2        6.23       38.69     20.28 o 
   6  22   2      122.87      115.05     27.80 o 
   7  22   2      276.07      323.22     41.17 o 
   8  22   2      745.43      734.01     85.84 o 
   9  22   2      319.82      256.06     76.91 o 
 -11  23   2       51.41       75.00     26.21 o 
 -10  23   2      977.63      827.99    109.58 o 
  -9  23   2      374.07      358.65     55.75 o 
  -8  23   2     2723.35     2916.20    114.91 o 
  -7  23   2     1162.42     1051.86     64.90 o 
  -6  23   2      219.90      188.52     28.96 o 
  -5  23   2       42.24       78.23     23.79 o 
  -4  23   2     1224.48     1275.23     74.71 o 
  -3  23   2     1419.76     1546.03    148.83 o 
  -2  23   2     2327.90     2406.60    106.90 o 
  -1  23   2     1724.90     1842.44     95.59 o 
   0  23   2       42.34       65.88     30.42 o 
   1  23   2      863.41      870.39     60.84 o 
   2  23   2     2646.71     2910.83    126.89 o 
   3  23   2      803.10      853.25    102.60 o 
   4  23   2       99.51      109.54     23.63 o 
   5  23   2     1843.18     1917.07     80.35 o 
   6  23   2      175.26      180.89     30.48 o 
   7  23   2        4.46       47.55     15.87 o 
   8  23   2      457.39      485.32     74.89 o 
   9  23   2      499.05      481.74     71.40 o 
 -10  24   2      440.30      405.51     65.65 o 
  -9  24   2        8.89       36.67     26.78 o 
  -8  24   2        8.53       36.53     28.40 o 
  -7  24   2      561.01      564.15     63.23 o 
  -6  24   2      149.88      147.14     31.84 o 
  -5  24   2     2085.08     2018.11     89.00 o 
  -4  24   2     1724.58     1934.38    159.12 o 
  -3  24   2      861.05      941.02     90.61 o 
  -2  24   2      289.89      307.04     49.20 o 
  -1  24   2     1604.26     1692.02     95.36 o 
   0  24   2       84.12       81.94     23.90 o 
   1  24   2     1442.29     1518.79     82.56 o 
   2  24   2     1928.58     1873.79     97.74 o 
   3  24   2     1377.15     1473.43    103.38 o 
   4  24   2      138.21      180.28     32.99 o 
   5  24   2     1919.26     1911.35     97.16 o 
   6  24   2       26.05       54.83     19.70 o 
   7  24   2       25.72       42.83     16.28 o 
   8  24   2     1143.78     1003.94    148.25 o 
 -10  25   2       79.57       72.92     25.73 o 
  -9  25   2      234.09      140.66     38.80 o 
  -8  25   2      229.03      199.32     45.30 o 
  -7  25   2      506.34      509.14     81.59 o 
  -6  25   2      358.67      309.22     48.74 o 
  -5  25   2      236.98      263.25     44.90 o 
  -4  25   2      154.70      112.37     48.51 o 
  -3  25   2       29.60       29.68     22.21 o 
  -2  25   2      232.50      231.71     37.57 o 
  -1  25   2      534.79      621.31     86.58 o 
   0  25   2      735.86      814.76     96.46 o 
   1  25   2       20.44       45.13     13.71 o 
   2  25   2     2622.02     2740.52    100.96 o 
   3  25   2      201.38      151.80     34.14 o 
   4  25   2        0.84       45.12     22.58 o 
   5  25   2      669.66      600.21     66.21 o 
   6  25   2      284.63      257.97     46.51 o 
   7  25   2        2.07       37.48     17.94 o 
   8  25   2      256.73      245.32     37.85 o 
  -9  26   2       30.09        8.79     23.88 o 
  -8  26   2      304.33      218.46     40.32 o 
  -7  26   2        1.61       67.23     27.63 o 
  -6  26   2      447.35      424.67     59.30 o 
  -5  26   2      467.75      460.96     60.86 o 
  -4  26   2       92.62      103.37     28.09 o 
  -3  26   2       85.78      106.08     27.25 o 
  -2  26   2      143.86      152.56     31.96 o 
  -1  26   2      530.37      543.41    146.36 o 
   0  26   2      383.72      351.80     60.81 o 
   1  26   2        9.38       39.46     14.89 o 
   2  26   2       34.48       64.13     24.14 o 
   3  26   2      193.47      178.07     33.65 o 
   4  26   2      110.10       74.34     17.92 o 
   5  26   2       22.92       47.53     22.82 o 
   6  26   2      133.15      196.12     31.99 o 
   7  26   2        1.83       40.56     16.12 o 
  -8  27   2      558.21      535.39     82.75 o 
  -7  27   2      915.28      821.69    179.76 o 
  -6  27   2      382.45      262.76     45.14 o 
  -5  27   2      432.27      421.24     58.09 o 
  -4  27   2       11.08       45.45     19.82 o 
  -3  27   2     2967.94     2917.20    150.36 o 
  -2  27   2     1082.50     1329.57    176.31 o 
  -1  27   2       58.08      127.88     39.00 o 
   0  27   2        0.40       44.79     25.04 o 
   1  27   2      304.62      317.15     58.30 o 
   2  27   2       76.63       95.19     19.29 o 
   3  27   2      118.47      108.62     23.68 o 
   4  27   2       71.61       59.28     17.65 o 
   5  27   2      363.81      382.82     45.17 o 
   6  27   2      513.39      406.25     47.72 o 
   7  27   2      342.58      282.82     69.14 o 
  -8  28   2      258.64      255.72     42.29 o 
  -7  28   2       20.53       35.69     18.47 o 
  -6  28   2      508.95      457.31     67.76 o 
  -5  28   2     1776.01     1710.15    178.67 o 
  -4  28   2      949.07      947.91    126.27 o 
  -3  28   2      142.06      141.82     36.52 o 
  -2  28   2      193.22      160.06     30.54 o 
  -1  28   2       87.72       92.08     27.78 o 
   0  28   2     2073.35     2128.70    122.28 o 
   1  28   2     1834.55     2261.06    261.28 o 
   2  28   2     2203.45     2387.00     79.47 o 
   3  28   2      222.59      243.32     46.07 o 
   4  28   2      115.40       93.97     27.39 o 
   5  28   2      118.46      123.32     27.53 o 
   6  28   2      174.89      104.39     36.77 o 
  -7  29   2        8.38       32.88     20.47 o 
  -6  29   2      186.93      154.41     33.81 o 
  -5  29   2      158.79      127.54     33.87 o 
  -4  29   2      845.77      615.44     95.40 o 
  -3  29   2      695.41      585.67    110.77 o 
  -2  29   2      566.42      455.28    105.14 o 
  -1  29   2     2042.54     1995.92     94.19 o 
   0  29   2      104.41      112.11     26.99 o 
   1  29   2      690.40      679.01     80.75 o 
   2  29   2       53.46       85.96     25.22 o 
   3  29   2     1390.65     1452.09    232.61 o 
   4  29   2      490.82      322.79     76.26 o 
   5  29   2     1208.76     1208.88    128.98 o 
  -6  30   2       17.86       47.44     28.84 o 
  -5  30   2      795.00      726.72    148.28 o 
  -4  30   2      172.79      201.76     34.70 o 
  -3  30   2      182.47      171.51     34.03 o 
  -2  30   2      295.19      292.94     61.40 o 
  -1  30   2       80.42       61.40     21.28 o 
   0  30   2      118.12      114.31     32.67 o 
   1  30   2        9.91       46.37     26.82 o 
   2  30   2     1173.54     1125.62    172.18 o 
   3  30   2       90.74      102.12     54.96 o 
   4  30   2       51.59       68.89     37.81 o 
  -5  31   2        3.27       26.52     36.35 o 
  -4  31   2      177.63      161.70     39.95 o 
  -3  31   2       70.08       77.94     37.60 o 
  -2  31   2      119.77      137.39     48.13 o 
  -1  31   2       45.04       69.55     30.51 o 
   0  31   2      308.12      273.07     58.49 o 
   1  31   2      179.82      147.35     40.86 o 
   2  31   2      976.71      941.35    154.08 o 
   3  31   2      999.17      674.51    242.94 o 
  -3  32   2      457.78      361.49    105.19 o 
  -2  32   2        6.10       46.69     22.71 o 
  -1  32   2      678.05      621.26    145.07 o 
   0  32   2      163.10      151.39     43.52 o 
   1  32   2      294.51      296.34     60.30 o 
   2  32   2      230.02      144.17     46.34 o 
 -15   1   3      358.92      358.63     65.33 o 
 -14   1   3      119.07      134.11     25.97 o 
 -13   1   3       17.18       44.33     19.74 o 
 -12   1   3      188.34      216.66     46.61 o 
 -11   1   3        5.09       34.94     17.51 o 
 -10   1   3      183.84      170.55     26.47 o 
  -9   1   3       10.65       35.14     19.51 o 
  -8   1   3      131.38      203.13     26.10 o 
  -7   1   3       38.10       53.81     20.61 o 
  -6   1   3      457.81      627.50     59.06 o 
  -5   1   3     2093.76     2049.68     39.77 o 
  -4   1   3     8109.80     7718.76     69.73 o 
  -3   1   3    11977.88    11758.81    128.13 o 
  -2   1   3    11525.13    11065.62    106.09 o 
  -1   1   3     6297.85     6436.13     67.68 o 
   0   1   3    12180.98    12512.33     47.42 o 
   1   1   3     5450.63     5622.97     42.97 o 
   2   1   3    22134.81    22210.06    139.80 o 
   3   1   3       91.86      109.06      9.87 o 
   4   1   3     1464.59     1535.73     40.79 o 
   5   1   3     4645.92     4273.23     74.26 o 
   6   1   3       75.57       86.54      8.83 o 
   7   1   3       43.92       44.98      9.51 o 
   8   1   3      720.95      825.86     93.26 o 
   9   1   3     2258.58     2360.61     76.42 o 
  10   1   3       23.52       84.92     24.21 o 
  11   1   3       62.27       61.56     24.89 o 
  12   1   3      148.43      165.46     32.04 o 
 -15   2   3      112.44       92.69     25.96 o 
 -14   2   3      507.84      450.76     79.92 o 
 -13   2   3      489.65      560.35     67.91 o 
 -12   2   3      683.20      699.38     76.41 o 
 -11   2   3      868.24      985.01     65.93 o 
 -10   2   3      271.62      264.44     41.92 o 
  -9   2   3        8.60       31.38     20.01 o 
  -8   2   3     5556.46     5921.34    208.88 o 
  -7   2   3    11748.20    12018.20    315.35 o 
  -6   2   3     4510.26     4419.56     85.26 o 
  -5   2   3     8286.86     7846.23     84.24 o 
  -4   2   3     8900.04     9332.68    137.42 o 
  -3   2   3    15682.97    16384.11    203.34 o 
  -2   2   3     1926.53     1806.84     30.27 o 
   0   2   3      826.85      693.08     13.63 o 
   1   2   3     7073.81     7056.96     52.94 o 
   2   2   3     4342.88     3727.99     38.93 o 
   3   2   3       49.27       90.20      7.83 o 
   4   2   3       44.84       54.92      8.52 o 
   5   2   3     6795.43     6786.52    101.88 o 
   6   2   3     5831.52     5563.75     85.95 o 
   7   2   3      514.82      445.92     23.99 o 
   8   2   3      135.68      149.41     19.32 o 
   9   2   3       20.22       56.50     21.30 o 
  10   2   3        2.51       39.00     24.39 o 
  11   2   3      474.66      468.15     77.27 o 
  12   2   3     1944.51     2018.09    176.37 o 
 -15   3   3      596.71      460.42     79.02 o 
 -14   3   3      396.23      333.96     51.88 o 
 -13   3   3        6.16       28.05     17.32 o 
 -12   3   3       81.79       91.10     23.41 o 
 -11   3   3      290.09      340.18     40.48 o 
 -10   3   3     5776.62     6192.35    241.97 o 
  -9   3   3     1365.70     1329.00     93.25 o 
  -8   3   3     6121.80     6128.86    150.34 o 
  -7   3   3      426.73      447.66     56.63 o 
  -6   3   3      718.79      957.80     61.07 o 
  -5   3   3     7999.42     8078.88     99.75 o 
  -4   3   3    35550.42    35221.08    204.65 o 
  -3   3   3     1844.34     1749.20     32.55 o 
  -2   3   3     9637.70     9218.01     83.71 o 
  -1   3   3     4290.02     4048.06     46.28 o 
   0   3   3     1940.33     2100.95     29.36 o 
   1   3   3     3084.43     3272.14     41.01 o 
   2   3   3    45535.65    48746.06    516.02 o 
   3   3   3    27414.53    28944.05    243.39 o 
   4   3   3      415.13      482.72     15.14 o 
   5   3   3     4325.41     3951.09     68.21 o 
   6   3   3     6634.05     6474.55    106.15 o 
   7   3   3        3.46       19.26      9.64 o 
   8   3   3     1439.96     1303.89     56.07 o 
   9   3   3     1017.15     1124.05    107.99 o 
  10   3   3       23.60       33.83     20.74 o 
  11   3   3       97.85      111.85     29.21 o 
  12   3   3      144.23      150.02     35.06 o 
 -15   4   3      111.51       95.92     24.82 o 
 -14   4   3      648.06      618.76     91.90 o 
 -13   4   3      985.22     1006.53    101.38 o 
 -12   4   3        8.42       69.73     19.27 o 
 -11   4   3     1370.63     1562.56     76.38 o 
 -10   4   3      138.09      204.87     28.79 o 
  -9   4   3        5.95       22.40     14.64 o 
  -8   4   3      388.87      460.40     60.86 o 
  -7   4   3    11798.43    11742.34    342.39 o 
  -6   4   3    12883.08    12850.00    222.83 o 
  -5   4   3      349.74      251.97     24.58 o 
  -4   4   3      967.71      831.97     45.75 o 
  -3   4   3     6762.54     6689.42     78.27 o 
  -2   4   3     1282.79     1459.58     24.88 o 
  -1   4   3     6364.13     5687.24     64.93 o 
   0   4   3     8486.15     8264.12     60.74 o 
   1   4   3    10040.57    10506.63     78.07 o 
   2   4   3      783.16      946.70     21.83 o 
   3   4   3     2373.90     2357.31     38.95 o 
   4   4   3      413.38      399.32     18.65 o 
   5   4   3     6222.22     5967.51    102.25 o 
   6   4   3     6944.50     6757.64    107.21 o 
   7   4   3      169.44      152.67     18.07 o 
   8   4   3     1765.64     1640.82     80.74 o 
   9   4   3     1268.09     1324.01    125.52 o 
  10   4   3        1.57       56.01     31.93 o 
  11   4   3      313.24      302.72     54.43 o 
  12   4   3      245.42      196.79     45.43 o 
 -15   5   3        3.17       26.89     31.84 o 
 -14   5   3       23.58       47.18     18.62 o 
 -13   5   3      241.37      218.84     32.63 o 
 -12   5   3       61.76       83.40     23.40 o 
 -11   5   3      333.10      315.30     35.09 o 
 -10   5   3     5322.37     5457.66    136.22 o 
  -9   5   3     3111.33     3072.77     89.09 o 
  -8   5   3      237.29      259.03     35.38 o 
  -7   5   3        9.00       56.18     20.94 o 
  -6   5   3     3374.01     3774.70     85.25 o 
  -5   5   3      267.40      217.01     26.35 o 
  -4   5   3      309.93      455.55     24.29 o 
  -3   5   3     1319.13     1213.54     25.04 o 
  -2   5   3      167.42      251.84     16.29 o 
  -1   5   3      665.44      682.99     20.50 o 
   0   5   3    10618.31    10944.88     65.68 o 
   1   5   3       68.34       76.84      9.07 o 
   2   5   3     1858.52     1953.34     31.91 o 
   3   5   3     1235.08     1146.29     25.80 o 
   4   5   3      628.86      500.44     22.89 o 
   5   5   3      974.12      917.67     33.86 o 
   6   5   3      311.43      323.42     30.59 o 
   7   5   3     7809.66     7842.59    159.56 o 
   8   5   3      532.47      516.47     51.45 o 
   9   5   3       14.91       63.24     24.58 o 
  10   5   3       26.29       65.96     24.16 o 
  11   5   3       17.88       60.42     25.00 o 
  12   5   3        9.45       38.70     25.90 o 
 -15   6   3       20.44       45.77     21.50 o 
 -14   6   3      431.26      365.27     53.66 o 
 -13   6   3        4.44       26.71     22.92 o 
 -12   6   3       86.03      107.26     20.86 o 
 -11   6   3      450.10      408.47     49.94 o 
 -10   6   3     3096.85     3275.35    150.60 o 
  -9   6   3      452.26      568.50     62.25 o 
  -8   6   3     5712.72     6152.93    173.55 o 
  -7   6   3      775.05      981.99     71.56 o 
  -6   6   3       79.35       76.82     17.28 o 
  -5   6   3    23765.23    26494.07    192.07 o 
  -4   6   3      551.74      455.29     35.87 o 
  -3   6   3      397.02      390.37     20.74 o 
  -2   6   3    17190.16    17047.34     96.37 o 
  -1   6   3       91.75       90.83      5.92 o 
   0   6   3     1817.68     1676.78     31.47 o 
   1   6   3     2807.95     2928.75     33.66 o 
   2   6   3      843.15      791.52     29.26 o 
   3   6   3      243.07      328.20     22.62 o 
   4   6   3     4686.77     4556.45     79.32 o 
   5   6   3     3425.20     3249.37     54.41 o 
   6   6   3     2417.51     2329.96     42.12 o 
   7   6   3      881.52      835.43     54.83 o 
   8   6   3      441.90      529.98     68.54 o 
   9   6   3      399.09      434.23     61.57 o 
  10   6   3      466.81      435.12     64.96 o 
  11   6   3       42.27       61.27     26.29 o 
  12   6   3      159.56      188.43     40.69 o 
 -15   7   3       89.00       79.26     19.19 o 
 -14   7   3     1002.98      760.54     93.67 o 
 -13   7   3        6.42       37.62     22.03 o 
 -12   7   3       21.49       35.22     14.54 o 
 -11   7   3     1401.75     1519.86    106.92 o 
 -10   7   3       82.38       88.28     21.89 o 
  -9   7   3       10.43       27.17     19.59 o 
  -8   7   3     3701.77     3593.13     99.23 o 
  -7   7   3     2446.42     2365.67     92.59 o 
  -6   7   3      261.42      297.91     35.18 o 
  -5   7   3    20335.57    20499.35    247.92 o 
  -4   7   3     4930.50     4615.77     71.92 o 
  -3   7   3      130.26       99.73     10.33 o 
  -2   7   3     8114.06     8170.51     75.19 o 
  -1   7   3    13841.66    13632.61     73.48 o 
   0   7   3     1672.17     1624.54     27.34 o 
   1   7   3    26915.41    28939.49    144.54 o 
   2   7   3      327.62      265.95     22.95 o 
   3   7   3    30971.84    31560.58    339.68 o 
   4   7   3      157.70      170.19     15.93 o 
   5   7   3     1867.20     1722.52     53.31 o 
   6   7   3      746.48      658.05     49.51 o 
   7   7   3      457.20      476.61     33.54 o 
   8   7   3     5475.01     5474.63    164.83 o 
   9   7   3     1131.69     1201.53    143.86 o 
  10   7   3      574.97      545.35     67.33 o 
  11   7   3     1257.53     1170.26    143.12 o 
  12   7   3       16.87       44.79     22.62 o 
 -15   8   3       14.54       52.21     20.75 o 
 -14   8   3     1446.24     1288.76    131.38 o 
 -13   8   3        6.12       44.96     16.73 o 
 -12   8   3        2.74       33.42     19.35 o 
 -11   8   3     3362.43     3267.07    189.90 o 
 -10   8   3       27.29       42.01     17.64 o 
  -9   8   3       91.89      132.94     23.01 o 
  -8   8   3     7516.32     7268.83    149.24 o 
  -7   8   3      990.45     1070.95     79.41 o 
  -6   8   3     1365.24     1546.76     69.99 o 
  -5   8   3     3398.96     3096.99     67.58 o 
  -4   8   3     6445.03     5869.20     86.48 o 
  -3   8   3     7360.99     6829.56     71.47 o 
  -2   8   3     5999.66     5748.52     53.23 o 
  -1   8   3     2704.26     2452.41     43.16 o 
   0   8   3    11941.76    11076.58     71.81 o 
   1   8   3      130.51      269.38     22.77 o 
   2   8   3     9122.89     8929.34     98.66 o 
   3   8   3     1284.41     1251.12     55.34 o 
   4   8   3     1142.05     1088.08     56.80 o 
   5   8   3     2237.21     2141.99     62.56 o 
   6   8   3     9298.22     9423.93    175.44 o 
   7   8   3     1407.02     1367.19     43.37 o 
   8   8   3     1891.94     2043.31    159.63 o 
   9   8   3      295.37      260.93     50.51 o 
  10   8   3        5.39       17.62     26.59 o 
  11   8   3      412.34      471.56     85.15 o 
  12   8   3      332.49      298.60     56.21 o 
 -14   9   3     1349.89     1099.29    145.89 o 
 -13   9   3      878.78      759.78    100.50 o 
 -12   9   3     1269.22     1224.88    113.59 o 
 -11   9   3       77.32       97.43     21.32 o 
 -10   9   3       82.61       83.72     20.25 o 
  -9   9   3       94.63      112.56     25.96 o 
  -8   9   3      311.74      359.44     49.65 o 
  -7   9   3      247.53      278.72     35.53 o 
  -6   9   3     7881.92     7591.38    113.01 o 
  -5   9   3     8193.21     8275.06    108.86 o 
  -4   9   3     3567.34     3446.04     81.15 o 
  -3   9   3     4735.99     4728.20     59.22 o 
  -2   9   3    10780.03    10286.51    103.60 o 
  -1   9   3    16547.87    16995.09    150.75 o 
   0   9   3     2063.69     1605.24     31.61 o 
   1   9   3     6851.44     7745.39    144.19 o 
   2   9   3     1247.36     1604.76     32.56 o 
   3   9   3    12619.22    12716.25    154.95 o 
   4   9   3     2633.67     2710.09     61.42 o 
   5   9   3     5062.35     4876.80    101.41 o 
   6   9   3     2896.96     2806.59    139.17 o 
   7   9   3      107.95      128.61     19.30 o 
   8   9   3      216.32      289.07     42.94 o 
   9   9   3      544.10      583.77     85.21 o 
  10   9   3      315.29      270.27     46.06 o 
  11   9   3       59.81      116.47     26.27 o 
  12   9   3      253.59      224.80     45.21 o 
 -14  10   3      103.36       79.35     27.50 o 
 -13  10   3      105.36       71.79     19.76 o 
 -12  10   3        3.54       38.80     18.79 o 
 -11  10   3       13.34       35.43     20.74 o 
 -10  10   3       84.18       98.02     17.82 o 
  -9  10   3     5556.51     5625.23    124.53 o 
  -8  10   3      484.43      467.69     55.15 o 
  -7  10   3      609.85      661.14     75.46 o 
  -6  10   3     4119.92     3930.40     88.07 o 
  -5  10   3     5622.30     5261.60    151.41 o 
  -4  10   3      414.59      411.65     35.84 o 
  -3  10   3    26637.04    27602.38    394.94 o 
  -2  10   3     1832.99     1942.24     71.77 o 
  -1  10   3       28.97       26.36      7.30 o 
   0  10   3        7.59       29.34      9.12 o 
   1  10   3      181.97      263.10     19.54 o 
   2  10   3     9359.47     8999.90    140.02 o 
   3  10   3     7578.58     6895.48     98.52 o 
   4  10   3      126.72      121.92     15.05 o 
   5  10   3     3715.95     3703.90     86.96 o 
   6  10   3       68.01       74.26     15.55 o 
   7  10   3      660.93      730.97     66.77 o 
   8  10   3       13.58       62.36     28.71 o 
   9  10   3      929.98      956.80    107.55 o 
  10  10   3      531.62      583.71     67.37 o 
  11  10   3      452.05      417.08     72.29 o 
  12  10   3      478.14      423.58     68.94 o 
 -14  11   3       48.80       65.68     22.10 o 
 -13  11   3       33.09       46.16     17.47 o 
 -12  11   3      638.95      655.30     60.84 o 
 -11  11   3      742.96      710.40     82.37 o 
 -10  11   3     2098.37     2166.88    106.16 o 
  -9  11   3     2843.57     2627.67     96.12 o 
  -8  11   3     1116.98     1170.14     77.97 o 
  -7  11   3       88.84       88.95     18.66 o 
  -6  11   3     9044.17     9131.98    124.78 o 
  -5  11   3      340.21      339.41     36.79 o 
  -4  11   3     9236.69     8963.63     87.73 o 
  -3  11   3     1160.53     1214.22     50.09 o 
  -2  11   3      764.07      700.37     29.72 o 
  -1  11   3    14858.32    16306.99    353.93 o 
   0  11   3    32446.36    35209.09    219.91 o 
   1  11   3     2914.64     2873.13     66.72 o 
   2  11   3     7065.47     7031.03     96.79 o 
   3  11   3      892.95      811.91     42.63 o 
   4  11   3     2388.25     2195.14     67.60 o 
   5  11   3     1433.21     1404.90     47.30 o 
   6  11   3    10875.11    11196.46    229.72 o 
   7  11   3      116.28      101.21     22.51 o 
   8  11   3     5548.72     5869.40    217.62 o 
   9  11   3       49.03       63.26     17.96 o 
  10  11   3       39.95       42.12     25.69 o 
  11  11   3      137.77      122.04     30.22 o 
  12  11   3      109.73      123.39     33.57 o 
 -14  12   3        0.51       68.11     39.18 o 
 -13  12   3      648.38      595.81     67.84 o 
 -12  12   3     2297.27     2116.15    119.88 o 
 -11  12   3      587.68      480.17     65.55 o 
 -10  12   3      394.16      392.40     42.51 o 
  -9  12   3     2221.76     2231.41     88.31 o 
  -8  12   3      161.64      171.07     25.21 o 
  -7  12   3     9781.29    10042.23    259.47 o 
  -6  12   3       15.68       47.06     15.08 o 
  -5  12   3      346.93      432.95     47.95 o 
  -4  12   3      420.89      373.57     26.26 o 
  -3  12   3    25005.30    26441.96    298.09 o 
  -2  12   3     1962.34     1742.41     47.67 o 
   0  12   3      126.38      125.07     21.51 o 
   1  12   3     1263.38     1063.48     39.18 o 
   2  12   3     3602.40     3647.84     88.91 o 
   3  12   3     3203.26     3014.67     69.52 o 
   4  12   3      148.55      184.38     22.13 o 
   5  12   3     4522.96     4467.42    115.61 o 
   6  12   3      927.19     1034.24     76.90 o 
   7  12   3       30.52       44.72     13.09 o 
   8  12   3      234.50      273.62     42.93 o 
   9  12   3      986.78      973.88    115.89 o 
  10  12   3        0.11       36.35     32.37 o 
  11  12   3      817.11      641.09    105.12 o 
 -14  13   3       16.73       20.28     20.39 o 
 -13  13   3       34.70       42.06     16.45 o 
 -12  13   3      170.23      134.52     23.82 o 
 -11  13   3       51.78       67.83     23.62 o 
 -10  13   3     3753.59     3962.28    142.19 o 
  -9  13   3     1630.34     1645.04     97.14 o 
  -8  13   3      174.23      176.22     26.36 o 
  -7  13   3      391.60      362.10     43.41 o 
  -6  13   3     1225.42     1339.63     81.38 o 
  -5  13   3       53.90       51.13     20.28 o 
  -4  13   3    27589.63    28272.22    440.51 o 
  -3  13   3     3133.61     3627.06    103.46 o 
  -2  13   3     7742.85     7440.29    140.99 o 
  -1  13   3     1284.92     1380.48    123.23 o 
   0  13   3     3450.59     3180.17     86.35 o 
   1  13   3     1147.26     1085.63     31.17 o 
   2  13   3    19325.78    19625.40    519.51 o 
   3  13   3      289.01      325.42     33.71 o 
   4  13   3      461.29      534.68     49.73 o 
   5  13   3      416.63      426.31     39.56 o 
   6  13   3     2528.72     2517.02     93.30 o 
   7  13   3      109.36       85.47     18.08 o 
   8  13   3      432.19      391.85     56.67 o 
   9  13   3     3321.34     3448.08    130.81 o 
  10  13   3        0.33       -0.45     28.85 o 
  11  13   3        0.84       27.45     24.85 o 
 -14  14   3      266.47      155.43     47.26 o 
 -13  14   3     1789.14     1587.78    142.41 o 
 -12  14   3     1872.88     1688.51    140.20 o 
 -11  14   3       43.90       35.37     16.08 o 
 -10  14   3      244.00      219.40     30.96 o 
  -9  14   3      229.01      194.89     33.77 o 
  -8  14   3      165.69      158.41     27.20 o 
  -7  14   3     6542.68     6723.55    125.72 o 
  -6  14   3     4685.19     4840.92    127.79 o 
  -5  14   3     8481.24     8445.84    124.13 o 
  -4  14   3       91.73      108.68     19.92 o 
  -3  14   3      273.39      244.84     25.91 o 
  -2  14   3     8455.84     7931.20    102.60 o 
  -1  14   3    19777.05    19895.07    309.00 o 
   0  14   3      167.56      202.72     22.62 o 
   1  14   3     1086.07     1146.57     28.59 o 
   2  14   3      463.87      515.40     39.26 o 
   3  14   3       45.63       65.62     13.95 o 
   4  14   3     1593.07     1649.53     58.52 o 
   5  14   3     2579.23     2674.13     70.18 o 
   6  14   3     2240.93     2226.58     89.85 o 
   7  14   3       19.78       37.50     11.74 o 
   8  14   3      243.05      308.09     53.51 o 
   9  14   3      880.60      717.44     84.28 o 
  10  14   3      931.35      775.11     86.86 o 
  11  14   3       17.55       58.53     33.15 o 
 -13  15   3       22.41       40.90     23.79 o 
 -12  15   3      255.53      294.11     50.60 o 
 -11  15   3      343.48      373.40     42.77 o 
 -10  15   3     2220.51     2331.85     99.04 o 
  -9  15   3     5223.53     5229.72    148.83 o 
  -8  15   3      592.00      688.23     86.61 o 
  -7  15   3     1402.23     1431.42     84.24 o 
  -6  15   3      332.97      371.43     41.58 o 
  -5  15   3    12502.50    13112.34    277.37 o 
  -4  15   3     1836.50     1611.12    119.10 o 
  -3  15   3     3036.58     3005.72     78.70 o 
  -2  15   3     3448.04     3376.83    122.94 o 
  -1  15   3      140.55      104.50     27.80 o 
   0  15   3     2292.28     2224.49     83.52 o 
   1  15   3    15215.64    14283.60    233.34 o 
   2  15   3     4918.83     4855.65    119.84 o 
   3  15   3      137.79      165.96     20.05 o 
   4  15   3      196.14      237.40     23.53 o 
   5  15   3      384.14      376.04     43.52 o 
   6  15   3     1352.41     1294.19     57.78 o 
   7  15   3     2140.12     2094.86    101.62 o 
   8  15   3      304.41      222.72     38.55 o 
   9  15   3      238.37      215.67     30.41 o 
  10  15   3      570.79      596.31     79.04 o 
  11  15   3       23.82       32.30     20.48 o 
 -13  16   3      307.45      196.91     34.59 o 
 -12  16   3      573.33      553.30     83.99 o 
 -11  16   3        7.48       66.89     18.33 o 
 -10  16   3     1645.36     1670.36    109.90 o 
  -9  16   3       58.85       77.06     21.45 o 
  -8  16   3     3794.95     3983.99    123.85 o 
  -7  16   3     2896.88     2682.87    105.01 o 
  -6  16   3     2950.56     3227.34    112.13 o 
  -5  16   3     1814.94     1857.11     72.17 o 
  -4  16   3     1823.99     1797.33     57.92 o 
  -3  16   3     2241.63     2265.50     75.36 o 
  -2  16   3    13829.01    14070.18    479.02 o 
  -1  16   3      991.48      954.47     52.59 o 
   0  16   3       78.96      126.21     36.50 o 
   1  16   3     1568.32     1404.03     72.56 o 
   2  16   3      154.11      156.30     21.69 o 
   3  16   3      167.50      208.49     22.90 o 
   4  16   3    11636.97    12501.62    135.46 o 
   5  16   3      721.98      787.55     69.38 o 
   6  16   3     1003.26     1086.86     86.41 o 
   7  16   3     3379.58     3344.77    103.37 o 
   8  16   3       89.79       77.94     29.07 o 
   9  16   3      181.41      133.11     32.44 o 
  10  16   3     1989.34     1957.09    176.09 o 
  11  16   3        3.17       33.07     32.71 o 
 -13  17   3      157.80      101.01     21.22 o 
 -12  17   3      252.77      220.43     34.15 o 
 -11  17   3     1942.83     1873.47    120.82 o 
 -10  17   3      631.61      564.55     75.81 o 
  -9  17   3      589.21      571.18     57.78 o 
  -8  17   3     1963.41     1937.88     69.11 o 
  -7  17   3      659.16      649.45     67.88 o 
  -6  17   3      131.90      193.63     27.41 o 
  -5  17   3     4660.57     4718.29    159.34 o 
  -4  17   3     1291.86     1276.19     60.21 o 
  -3  17   3     5301.16     5081.67    152.56 o 
  -2  17   3        3.07       21.10     16.17 o 
  -1  17   3     1119.76     1148.52     73.57 o 
   0  17   3      252.83      255.00     51.22 o 
   1  17   3    10800.05    11000.60    220.83 o 
   2  17   3     2031.01     1738.94    110.44 o 
   3  17   3     1194.24     1119.67     80.85 o 
   4  17   3     2989.92     3129.25     85.78 o 
   5  17   3     4059.25     4036.80    174.03 o 
   6  17   3       53.14       57.71     19.22 o 
   7  17   3     8127.64     8625.13    203.94 o 
   8  17   3       19.00       31.48     15.89 o 
   9  17   3      348.45      284.98     45.17 o 
  10  17   3       88.59       58.28     22.04 o 
 -13  18   3      134.90      101.15     26.06 o 
 -12  18   3      190.27      150.24     32.13 o 
 -11  18   3     1634.56     1539.53    128.23 o 
 -10  18   3      438.85      420.88     67.23 o 
  -9  18   3       68.19       74.44     23.28 o 
  -8  18   3     3105.62     3158.07    111.73 o 
  -7  18   3       50.66       54.68     17.20 o 
  -6  18   3      698.69      714.66     68.09 o 
  -5  18   3       70.22       63.09     16.81 o 
  -4  18   3     4370.64     4226.21    185.90 o 
  -3  18   3      254.03      269.08     34.06 o 
  -2  18   3     5033.34     5272.76    316.71 o 
  -1  18   3       44.13       63.47     22.95 o 
   0  18   3     3437.60     3740.52    217.47 o 
   1  18   3      366.14      377.87     19.20 o 
   2  18   3      659.35      660.52     49.72 o 
   3  18   3     1675.75     1563.79     79.37 o 
   4  18   3      741.90      750.76     68.86 o 
   5  18   3      313.42      290.40     35.62 o 
   6  18   3     1041.94      857.46     83.76 o 
   7  18   3      557.13      510.81     57.76 o 
   8  18   3      738.90      635.77    106.54 o 
   9  18   3     1017.65      876.07    127.82 o 
  10  18   3      247.15      117.06     37.27 o 
 -12  19   3      319.97      297.67     43.08 o 
 -11  19   3       76.30       69.97     18.77 o 
 -10  19   3       14.96       50.02     29.18 o 
  -9  19   3      306.52      284.48     37.95 o 
  -8  19   3     1198.74     1285.18    108.19 o 
  -7  19   3       12.18       39.07     13.82 o 
  -6  19   3     2511.99     2575.63     69.08 o 
  -5  19   3     2673.90     2628.89    126.08 o 
  -4  19   3     1607.17     1641.21     64.57 o 
  -3  19   3      947.59      971.82     62.16 o 
  -2  19   3     1341.23     1343.00     92.07 o 
  -1  19   3     4440.27     4466.37    204.85 o 
   0  19   3     6269.26     6716.81    161.25 o 
   1  19   3     2287.79     2441.38    101.71 o 
   2  19   3      174.54      157.53     22.52 o 
   3  19   3     1730.90     1896.40     87.28 o 
   4  19   3     1213.56     1302.21    121.33 o 
   5  19   3     1205.83     1232.63     68.56 o 
   6  19   3      928.71      911.11     83.66 o 
   7  19   3      322.49      294.22     44.00 o 
   8  19   3      342.03      311.35     77.24 o 
   9  19   3      115.18       83.58     22.12 o 
  10  19   3      334.13      251.11     81.11 o 
 -12  20   3       69.50       66.32     18.53 o 
 -11  20   3     1171.54     1098.08    100.30 o 
 -10  20   3     1415.76     1513.31    104.80 o 
  -9  20   3     3292.06     3447.39     76.12 o 
  -8  20   3       36.32       64.81     17.56 o 
  -7  20   3      265.65      219.89     36.24 o 
  -6  20   3       32.12       22.95     16.68 o 
  -5  20   3       76.71       81.18     22.84 o 
  -4  20   3      195.13      186.08     27.75 o 
  -3  20   3    10669.79    11025.27    214.31 o 
  -2  20   3     1334.84     1311.46    110.19 o 
  -1  20   3      698.40      705.46     76.02 o 
   0  20   3      868.97      854.01     63.68 o 
   1  20   3     2931.65     2940.73     92.72 o 
   2  20   3     1444.75     1331.53     92.82 o 
   3  20   3     3891.55     3519.15    236.93 o 
   4  20   3      951.02      940.06     83.67 o 
   5  20   3     1245.36     1289.61     93.00 o 
   6  20   3        0.20       28.09     24.45 o 
   7  20   3      161.54      172.65     30.43 o 
   8  20   3      698.30      672.15    109.98 o 
   9  20   3      301.53      263.99     54.60 o 
 -12  21   3      534.25      405.89     58.31 o 
 -11  21   3      186.20      129.23     33.56 o 
 -10  21   3       22.35       35.71     16.35 o 
  -9  21   3       15.87       44.94     18.51 o 
  -8  21   3     2025.27     2146.22     83.79 o 
  -7  21   3      598.25      619.04     67.24 o 
  -6  21   3     4832.35     5263.54    160.44 o 
  -5  21   3        0.18        9.99     18.87 o 
  -4  21   3     3003.87     2840.70    118.79 o 
  -3  21   3        7.47       34.45     22.13 o 
  -2  21   3     1754.72     2016.41    132.40 o 
  -1  21   3      244.27      288.93     41.67 o 
   0  21   3    14237.00    14294.51    124.42 o 
   1  21   3      192.35      234.09     31.64 o 
   2  21   3     1887.17     2070.18    128.46 o 
   3  21   3       20.26       45.24     17.49 o 
   4  21   3        6.70       32.20     18.97 o 
   5  21   3     1514.09     1544.45     82.59 o 
   6  21   3     1459.82     1476.79     86.56 o 
   7  21   3      583.27      651.78     86.33 o 
   8  21   3     1039.49      820.73    175.84 o 
   9  21   3        1.58       26.29     25.82 o 
 -11  22   3      161.35      208.48     42.36 o 
 -10  22   3       24.53       47.15     23.51 o 
  -9  22   3     1548.78     1526.87     75.85 o 
  -8  22   3      891.15      750.36     91.48 o 
  -7  22   3     1606.25     1715.44     72.10 o 
  -6  22   3        5.94       27.25     13.96 o 
  -5  22   3       19.00       44.74     26.33 o 
  -4  22   3        2.14       30.37     17.00 o 
  -3  22   3     6609.63     6602.02    388.32 o 
  -2  22   3     1215.65     1181.03     72.62 o 
  -1  22   3      628.22      679.17     87.24 o 
   0  22   3      215.19      183.82     35.12 o 
   1  22   3        3.53       53.45     15.50 o 
   2  22   3       13.74       39.54     17.60 o 
   3  22   3     3023.70     3061.82    118.00 o 
   4  22   3       41.32       78.33     23.74 o 
   5  22   3     1338.16     1348.15    133.03 o 
   6  22   3       27.81       27.10     14.17 o 
   7  22   3       62.74       64.69     22.23 o 
   8  22   3      513.11      522.76     85.58 o 
   9  22   3       88.04       75.47     45.50 o 
 -11  23   3       25.17       60.54     20.62 o 
 -10  23   3      303.59      287.79     52.11 o 
  -9  23   3     1051.06     1006.42    110.73 o 
  -8  23   3       95.73      113.19     26.18 o 
  -7  23   3       39.41       49.78     25.42 o 
  -6  23   3       79.80      109.25     30.50 o 
  -5  23   3        5.21       21.02     12.89 o 
  -4  23   3     9147.09     9647.62    255.82 o 
  -3  23   3      415.23      347.01     73.48 o 
  -2  23   3      194.46      270.79     49.89 o 
  -1  23   3        0.57       29.98     16.96 o 
   0  23   3     2394.68     2524.42    109.85 o 
   1  23   3       99.88       72.19     29.30 o 
   2  23   3      123.86      137.81     35.07 o 
   3  23   3     1317.87     1272.27    118.30 o 
   4  23   3      359.26      452.51     58.49 o 
   5  23   3     1590.67     1554.09    158.23 o 
   6  23   3      803.07      730.42    115.62 o 
   7  23   3      893.86     1040.33    130.06 o 
   8  23   3      127.58      134.61     35.06 o 
 -10  24   3      149.17      176.27     43.61 o 
  -9  24   3        9.49       46.49     24.30 o 
  -8  24   3      507.11      517.72     82.48 o 
  -7  24   3      770.10      711.43    117.16 o 
  -6  24   3      471.98      500.65     75.01 o 
  -5  24   3      599.20      638.96     88.74 o 
  -4  24   3     1353.72     1229.91     87.77 o 
  -3  24   3      977.82     1080.63    130.60 o 
  -2  24   3     1181.69     1188.65     70.36 o 
  -1  24   3      679.67      671.81     98.77 o 
   0  24   3       41.38       45.05     22.10 o 
   1  24   3       23.93       63.33     18.97 o 
   2  24   3        5.75       17.58     21.31 o 
   3  24   3        2.12       34.24     18.31 o 
   4  24   3     1336.40     1330.95     95.53 o 
   5  24   3       75.25       57.37     20.17 o 
   6  24   3      642.56      635.87     87.11 o 
   7  24   3      237.98      226.26     45.28 o 
   8  24   3       41.96       71.72     23.84 o 
 -10  25   3      396.54      308.01     52.19 o 
  -9  25   3      351.39      342.39     66.32 o 
  -8  25   3       50.95       74.08     49.94 o 
  -7  25   3       25.44       36.59     44.35 o 
  -6  25   3      460.67      588.66     86.89 o 
  -5  25   3     2832.38     2911.09    116.05 o 
  -4  25   3      225.09      271.04     75.37 o 
  -3  25   3     2449.00     2512.50    195.17 o 
  -2  25   3     1674.92     1847.46    170.71 o 
  -1  25   3     1379.32     1550.54    158.80 o 
   0  25   3     1122.55     1216.74    106.15 o 
   1  25   3     8337.35     8632.08    110.51 o 
   2  25   3      408.45      379.13     61.25 o 
   3  25   3      164.49      118.08     23.78 o 
   4  25   3       94.29       98.39     19.23 o 
   5  25   3        9.00       30.64     15.09 o 
   6  25   3      286.54      267.68     47.67 o 
   7  25   3      654.24      561.25    102.26 o 
  -9  26   3      434.35      385.94     62.53 o 
  -8  26   3      809.69      783.53    113.98 o 
  -7  26   3      712.75      663.10     89.55 o 
  -6  26   3       10.10       35.58     20.48 o 
  -5  26   3      268.13      265.75     44.78 o 
  -4  26   3     1066.36     1058.05    116.73 o 
  -3  26   3     1609.12     1687.14    156.00 o 
  -2  26   3     2613.20     2758.16    120.21 o 
  -1  26   3      661.44      748.77    105.20 o 
   0  26   3       19.25       55.28     20.09 o 
   1  26   3      315.89      310.68     50.06 o 
   2  26   3      145.06      140.46     26.75 o 
   3  26   3      891.08      884.37    117.10 o 
   4  26   3     3034.51     3229.14    107.04 o 
   5  26   3      139.80       83.44     28.53 o 
   6  26   3       27.10       31.26     20.82 o 
   7  26   3      652.13      497.53     83.19 o 
  -9  27   3      165.66      161.90     35.59 o 
  -8  27   3        9.77       14.51     19.29 o 
  -7  27   3      433.93      385.32     69.67 o 
  -6  27   3     2189.82     1840.94    143.68 o 
  -5  27   3     1638.76     1798.74    172.65 o 
  -4  27   3      593.04      565.93     78.41 o 
  -3  27   3       28.21       89.24     36.97 o 
  -2  27   3      381.63      325.69     46.56 o 
  -1  27   3      529.12      481.08     77.26 o 
   0  27   3       60.85       62.33     21.97 o 
   1  27   3     2086.92     2216.29    113.45 o 
   2  27   3       29.39       36.50     26.23 o 
   3  27   3      133.63      105.33     22.61 o 
   4  27   3      597.36      463.04     71.47 o 
   5  27   3      137.53      168.44     32.95 o 
   6  27   3        3.08       20.85     25.01 o 
  -8  28   3      121.86      114.89     39.13 o 
  -7  28   3     1220.20     1076.02    163.35 o 
  -6  28   3      262.74      165.51     35.75 o 
  -5  28   3       32.31       69.10     33.52 o 
  -4  28   3       13.88       62.88     25.23 o 
  -3  28   3      147.96      132.26     36.86 o 
  -2  28   3       16.94       65.84     20.85 o 
  -1  28   3        6.51       44.62     31.86 o 
   0  28   3        2.54       66.53     29.64 o 
   1  28   3      921.56      769.92    156.84 o 
   2  28   3      176.43      173.88     36.82 o 
   3  28   3      256.54      250.68     42.02 o 
   4  28   3     1590.22     1490.41     92.63 o 
   5  28   3      273.08      225.34     38.17 o 
  -7  29   3       14.70       31.68     37.71 o 
  -6  29   3      503.24      468.04     90.80 o 
  -5  29   3        5.13       44.35     23.56 o 
  -4  29   3       88.64      160.12     43.48 o 
  -3  29   3      601.94      547.09     82.86 o 
  -2  29   3       57.17       89.06     48.72 o 
  -1  29   3        8.30       49.92     38.64 o 
   0  29   3      186.49      172.45     45.76 o 
   1  29   3       77.22       72.10     40.67 o 
   2  29   3        8.90       18.88     22.49 o 
   3  29   3      498.06      362.54     75.80 o 
   4  29   3       78.86       80.11     25.20 o 
   5  29   3       18.45       17.65     21.00 o 
  -6  30   3       10.74       32.85     23.90 o 
  -5  30   3       18.25       87.23     33.54 o 
  -4  30   3       26.97       28.67     32.86 o 
  -3  30   3     1322.71     1031.79    191.90 o 
  -2  30   3        5.26       73.38     30.67 o 
  -1  30   3       35.44       79.19     28.12 o 
   0  30   3        1.71       48.19     25.81 o 
   1  30   3      361.23      337.64     50.02 o 
   2  30   3      222.20      185.68     53.38 o 
   3  30   3      388.49      319.83     72.54 o 
   4  30   3      260.36      219.23     78.89 o 
  -5  31   3        3.78       46.97     43.01 o 
  -4  31   3       23.09       72.01     37.47 o 
  -3  31   3       64.29       57.03     38.97 o 
  -2  31   3      225.84      235.40     64.13 o 
  -1  31   3       39.08       91.45     31.26 o 
   0  31   3     2148.96     2387.83    132.16 o 
   1  31   3      473.29      318.84     70.67 o 
   2  31   3      185.81       99.24     32.89 o 
  -3  32   3     2192.15     1928.54    325.45 o 
  -2  32   3       96.40      114.64     48.33 o 
  -1  32   3      108.01       98.02     35.55 o 
   0  32   3      119.47      117.41     38.26 o 
   1  32   3        4.40       60.54     27.86 o 
 -15   0   4       77.23       77.45     34.95 o 
 -14   0   4      633.78      607.79    119.53 o 
 -13   0   4     1313.45     1479.62    154.74 o 
 -12   0   4      142.63      280.42     92.86 o 
 -11   0   4     1484.33     1530.90    142.57 o 
 -10   0   4     1054.75     1298.72    147.69 o 
  -9   0   4    33061.79    34739.30    559.29 o 
  -8   0   4    18113.25    19326.03   1065.17 o 
  -7   0   4     2686.62     2532.81    130.76 o 
  -6   0   4     5342.89     6086.10    151.01 o 
  -5   0   4    21277.48    19844.15    477.95 o 
  -4   0   4     2335.43     2082.54     66.21 o 
  -3   0   4    11239.65     9787.76     80.62 o 
  -2   0   4     1270.88     1193.43     30.58 o 
  -1   0   4    12177.48    13074.11     88.94 o 
   0   0   4    24112.21    25316.14    151.61 o 
   1   0   4    28642.15    29402.63    183.51 o 
   2   0   4     5578.41     4957.01    125.22 o 
   4   0   4     3652.50     3394.02    157.92 o 
   5   0   4     1627.82     1528.38     92.44 o 
   6   0   4     2998.81     3135.10    139.49 o 
   7   0   4     1222.04     1190.23     88.72 o 
   8   0   4     4269.81     4211.08    239.29 o 
   9   0   4      942.83      890.35    226.80 o 
  10   0   4      486.30      551.74    114.41 o 
  11   0   4        6.36       55.28     26.15 o 
  12   0   4        8.75       26.22     33.07 o 
 -15   1   4      138.60      141.94     28.47 o 
 -14   1   4        4.13       53.06     26.29 o 
 -13   1   4      145.31      137.02     26.71 o 
 -12   1   4     2561.27     2783.39    147.58 o 
 -11   1   4      892.46     1130.00     93.37 o 
 -10   1   4     2618.45     2776.93    150.04 o 
  -9   1   4       12.89       93.82     26.42 o 
  -8   1   4     6538.55     6278.34    121.48 o 
  -7   1   4      272.19      210.28     28.31 o 
  -6   1   4    31942.58    35243.93   1154.46 o 
  -5   1   4     3635.67     3768.42     65.47 o 
  -4   1   4    11491.64    12180.83    194.71 o 
  -3   1   4      808.61      883.76     19.74 o 
  -2   1   4     4325.01     3745.56     35.94 o 
  -1   1   4     9548.70     9422.21     67.37 o 
   0   1   4    23784.71    24393.64    131.29 o 
   1   1   4     1663.70     1949.81     29.99 o 
   2   1   4      671.75      709.02     19.08 o 
   3   1   4     3715.73     3595.61     77.82 o 
   4   1   4     2408.26     2217.14     73.34 o 
   5   1   4     8192.83     8173.65    137.41 o 
   6   1   4     5012.61     4980.84    221.31 o 
   7   1   4      413.00      436.13     79.04 o 
   8   1   4      589.81      614.26     85.71 o 
   9   1   4       58.34       66.11     29.77 o 
  10   1   4      292.61      243.68     38.20 o 
  11   1   4      641.65      547.39     95.27 o 
  12   1   4       10.27       53.61     27.69 o 
 -15   2   4       40.72       76.70     21.69 o 
 -14   2   4     1723.54     1804.12    167.23 o 
 -13   2   4     1208.42     1142.91    137.41 o 
 -12   2   4      258.11      223.11     31.43 o 
 -11   2   4     2905.15     3473.99    172.95 o 
 -10   2   4        4.40       27.00     22.21 o 
  -9   2   4    11309.77    11285.82    221.24 o 
  -8   2   4     9411.58     9523.07    193.00 o 
  -7   2   4      736.63      672.75     77.08 o 
  -6   2   4      571.84      592.98     49.35 o 
  -5   2   4      369.29      492.81     33.07 o 
  -4   2   4    11934.20    12040.81    158.93 o 
  -3   2   4    14746.74    14123.15    116.64 o 
  -2   2   4     1848.51     1704.46     32.39 o 
  -1   2   4     5161.34     5261.80     41.92 o 
   0   2   4       34.00       54.70      6.05 o 
   1   2   4     1859.82     2037.24     30.23 o 
   2   2   4     2418.51     2372.40     39.45 o 
   3   2   4     3055.27     2788.77     58.21 o 
   4   2   4      590.38      616.83     30.72 o 
   5   2   4       89.88       72.20     10.14 o 
   6   2   4       44.95       37.20      7.16 o 
   7   2   4        2.44       21.96      7.51 o 
   8   2   4     2225.19     2368.03     74.65 o 
   9   2   4      338.19      348.00     48.55 o 
  10   2   4        0.01       45.11     29.97 o 
  11   2   4        8.27       42.76     31.02 o 
  12   2   4      342.83      299.37     43.64 o 
 -15   3   4     1148.42      982.93    130.47 o 
 -14   3   4      210.79      149.89     44.00 o 
 -13   3   4        2.01       21.87     17.36 o 
 -12   3   4        5.18       54.46     18.65 o 
 -11   3   4     2332.94     2787.68    209.22 o 
 -10   3   4      246.73      301.02     46.73 o 
  -9   3   4       41.93       87.14     29.30 o 
  -8   3   4       87.68      115.25     31.52 o 
  -7   3   4     1713.42     1710.12     66.81 o 
  -6   3   4     4155.74     4062.49     93.35 o 
  -5   3   4    11771.25    11885.46    177.64 o 
  -4   3   4    13554.82    14466.23    172.18 o 
  -3   3   4     8315.41     8073.28    110.25 o 
  -2   3   4     4995.43     5116.25     61.26 o 
  -1   3   4     2209.95     2080.33     28.11 o 
   0   3   4     3441.32     3198.06     49.81 o 
   1   3   4    11333.44    11173.53    110.00 o 
   2   3   4      462.71      530.05     27.04 o 
   3   3   4     3223.16     3088.55     61.72 o 
   4   3   4     3754.98     3666.72     73.23 o 
   5   3   4     2988.04     3056.98     67.53 o 
   6   3   4       16.32       35.51      8.21 o 
   7   3   4      624.02      616.30     68.23 o 
   8   3   4      248.25      341.46     46.09 o 
   9   3   4      702.74      735.64     82.78 o 
  10   3   4      522.26      550.14     73.96 o 
  11   3   4       29.59       61.02     24.01 o 
  12   3   4      293.70      239.46     57.01 o 
 -15   4   4       11.01       41.47     14.34 o 
 -14   4   4      827.09      848.87     77.15 o 
 -13   4   4     1409.32     1411.73    114.37 o 
 -12   4   4     5520.63     6250.54    174.83 o 
 -11   4   4       35.59       59.09     23.43 o 
 -10   4   4      760.41      855.43     85.96 o 
  -9   4   4      112.34      124.60     28.50 o 
  -8   4   4     3955.97     3820.41    105.90 o 
  -7   4   4     1935.83     1994.62     90.28 o 
  -6   4   4     1127.46      997.77     91.91 o 
  -5   4   4    10643.07    10601.12    194.06 o 
  -4   4   4    13816.74    14141.94    149.27 o 
  -3   4   4     2748.82     2935.72     49.49 o 
  -2   4   4    12019.90    12014.25    114.65 o 
  -1   4   4      490.29      542.14     13.16 o 
   0   4   4     7082.82     6904.44     55.68 o 
   1   4   4    28011.86    29170.84    224.77 o 
   2   4   4     4580.91     4830.15     58.29 o 
   3   4   4        8.10       22.30      7.42 o 
   4   4   4    13565.66    13584.54    169.82 o 
   5   4   4     1990.89     1945.16     62.87 o 
   6   4   4      593.38      490.66     46.41 o 
   7   4   4     2495.58     2640.66     85.24 o 
   8   4   4      197.00      231.47     37.90 o 
   9   4   4       57.82       69.30     33.04 o 
  10   4   4     1354.30     1363.94    194.28 o 
  11   4   4      250.71      282.22     45.98 o 
  12   4   4       89.67       70.76     31.20 o 
 -15   5   4      449.79      370.81     58.98 o 
 -14   5   4        4.50       43.40     17.60 o 
 -13   5   4     1091.65      942.97    121.47 o 
 -12   5   4        0.22       51.92     27.01 o 
 -11   5   4      584.18      732.21     80.20 o 
 -10   5   4     1913.59     1990.55    143.32 o 
  -9   5   4    16314.31    16757.27    530.63 o 
  -8   5   4     1318.89     1395.42     74.19 o 
  -7   5   4     9093.65     9184.73    225.86 o 
  -6   5   4     7346.10     7157.51    120.84 o 
  -5   5   4    18945.60    17972.35    265.74 o 
  -4   5   4      136.17      170.01     17.59 o 
  -3   5   4    11004.44    10414.81     85.01 o 
  -2   5   4     9087.88     8307.52     74.08 o 
  -1   5   4    16694.26    17583.69    112.04 o 
   0   5   4     7680.31     7719.00     64.41 o 
   1   5   4    12890.88    12293.47    112.47 o 
   2   5   4      363.82      282.17     20.97 o 
   3   5   4       36.81       53.27      9.21 o 
   4   5   4    15439.92    15398.76    190.21 o 
   5   5   4      968.68      865.72     70.15 o 
   6   5   4     3463.44     3333.51     87.43 o 
   7   5   4     7111.41     7367.21    147.28 o 
   8   5   4       15.67       32.51     26.97 o 
   9   5   4      237.82      220.82     40.91 o 
  10   5   4     2526.15     2739.20    124.72 o 
  11   5   4      700.79      709.54     99.08 o 
  12   5   4       45.06       44.64     24.19 o 
 -15   6   4        2.93       37.22     18.89 o 
 -14   6   4        7.03       43.17     15.90 o 
 -13   6   4     1062.14     1128.39     87.32 o 
 -12   6   4     2931.09     3114.50    179.08 o 
 -11   6   4      319.45      370.79     43.13 o 
 -10   6   4     4457.16     4629.31    200.27 o 
  -9   6   4     1674.93     1722.55     83.27 o 
  -8   6   4     4768.15     4963.95    127.97 o 
  -7   6   4     4504.00     4409.45    116.22 o 
  -6   6   4    27169.95    26834.21    231.84 o 
  -5   6   4     5099.89     4837.86    163.78 o 
  -4   6   4     2367.66     2311.99     54.43 o 
  -3   6   4     9788.01     9316.54     96.49 o 
  -2   6   4    14267.97    13824.21    129.97 o 
  -1   6   4        1.68        5.86      4.07 o 
   0   6   4      502.00      541.77     15.61 o 
   1   6   4    25217.01    24915.07    247.50 o 
   2   6   4     7956.67     8291.85     82.42 o 
   3   6   4      165.11      148.07     12.88 o 
   4   6   4     9920.03     9805.00    110.36 o 
   5   6   4     2636.73     2548.04     73.23 o 
   6   6   4     1048.09     1049.65     62.71 o 
   7   6   4     4887.56     5270.97    167.19 o 
   8   6   4     1259.63     1324.72     99.19 o 
   9   6   4       10.69       -0.22     28.92 o 
  10   6   4     1001.83     1048.36    170.52 o 
  11   6   4      152.68      143.79     27.22 o 
  12   6   4        1.55       -6.94     23.66 o 
 -15   7   4      713.55      521.18     79.88 o 
 -14   7   4        2.08       33.39     14.65 o 
 -13   7   4     1481.87     1396.51    118.84 o 
 -12   7   4      156.91      163.16     32.03 o 
 -11   7   4     1005.98     1126.55     88.51 o 
 -10   7   4     2091.61     2168.41     70.72 o 
  -9   7   4      678.37      664.60     63.97 o 
  -8   7   4      440.56      469.22     46.58 o 
  -7   7   4     2010.75     1827.28    103.38 o 
  -6   7   4      658.91      841.85     59.48 o 
  -5   7   4      595.76      576.53     50.24 o 
  -4   7   4    13788.20    13935.25    223.09 o 
  -3   7   4      255.63      208.84     18.12 o 
  -2   7   4     3538.73     3044.41     61.96 o 
  -1   7   4     1020.37      948.07     33.56 o 
   0   7   4      103.61      124.12      9.03 o 
   1   7   4     6027.24     6185.57     60.58 o 
   2   7   4     7390.12     7397.74     98.94 o 
   3   7   4       25.70       37.39      8.06 o 
   4   7   4     9331.93     9059.90     96.18 o 
   5   7   4      340.65      374.50     32.70 o 
   6   7   4      532.14      534.25     61.09 o 
   7   7   4     4611.05     4598.56    105.66 o 
   8   7   4      176.63      183.48     42.54 o 
   9   7   4      293.48      354.02     58.52 o 
  10   7   4       96.97      105.33     45.84 o 
  11   7   4        0.41        3.64     31.22 o 
 -15   8   4      242.91      179.20     34.58 o 
 -14   8   4      239.69      218.60     32.13 o 
 -13   8   4      532.86      530.30     69.70 o 
 -12   8   4      533.20      474.01     56.62 o 
 -11   8   4     1944.67     1953.28     88.98 o 
 -10   8   4      997.76     1022.78     61.88 o 
  -9   8   4       33.50       61.17     27.26 o 
  -8   8   4      779.52      852.50     70.64 o 
  -7   8   4    13643.58    13862.49    191.83 o 
  -6   8   4     4291.07     4552.01    215.11 o 
  -5   8   4       33.64       36.87     12.65 o 
  -4   8   4     5727.68     5591.94    179.67 o 
  -3   8   4    16569.56    17413.81    142.97 o 
  -2   8   4     2451.37     2251.18     46.80 o 
  -1   8   4    11077.07    11005.16    191.26 o 
   0   8   4       65.12       62.68      6.40 o 
   1   8   4     4102.34     4238.76     62.61 o 
   2   8   4     2093.65     2214.90     52.52 o 
   3   8   4       40.33       45.97      7.38 o 
   4   8   4       12.16       24.03      6.63 o 
   5   8   4      319.64      298.75     24.22 o 
   6   8   4     1365.37     1353.52     62.97 o 
   7   8   4      111.21      118.18     24.89 o 
   8   8   4      347.96      380.27     56.86 o 
   9   8   4       23.03       27.43     31.82 o 
  10   8   4       61.06       62.28     27.53 o 
  11   8   4      213.62      212.63     46.42 o 
 -15   9   4        2.46       89.63     25.02 o 
 -14   9   4      992.69     1022.15    111.32 o 
 -13   9   4      149.81      140.96     26.74 o 
 -12   9   4      339.63      326.31     49.69 o 
 -11   9   4       56.39       80.55     25.09 o 
 -10   9   4     2296.07     2525.85    122.45 o 
  -9   9   4      381.81      389.30     40.69 o 
  -8   9   4      114.99      125.98     18.97 o 
  -7   9   4      193.73      235.18     34.47 o 
  -6   9   4     8143.28     8276.68    249.52 o 
  -5   9   4      126.70      188.05     24.24 o 
  -4   9   4     2497.80     2097.73     88.36 o 
  -3   9   4       79.48       54.33     14.66 o 
  -2   9   4       78.76       66.07      7.41 o 
  -1   9   4     5839.22     5774.43     79.93 o 
   0   9   4     8371.79     7683.03     84.37 o 
   1   9   4      171.59      191.58     19.64 o 
   2   9   4    12289.20    11977.03    123.65 o 
   3   9   4      949.71      925.98     48.00 o 
   4   9   4     5192.44     5038.70    116.02 o 
   5   9   4     1676.23     1592.28     60.55 o 
   6   9   4      890.42      811.61     79.91 o 
   7   9   4       19.22       43.30     16.53 o 
   8   9   4       59.12       55.72     25.80 o 
   9   9   4     2827.57     3280.21    122.25 o 
  10   9   4      332.75      383.59     51.86 o 
  11   9   4     1118.76     1084.89    239.03 o 
 -14  10   4      490.55      441.84     65.73 o 
 -13  10   4      753.44      739.91     90.31 o 
 -12  10   4      376.43      324.15     47.93 o 
 -11  10   4      866.79      851.58     81.77 o 
 -10  10   4      333.45      407.44     49.37 o 
  -9  10   4     5064.33     5091.48    172.79 o 
  -8  10   4      356.44      332.60     41.78 o 
  -7  10   4     1472.06     1524.65     90.88 o 
  -6  10   4      536.36      457.30     41.03 o 
  -5  10   4      758.62      710.03     29.60 o 
  -4  10   4    13229.00    14241.43    194.68 o 
  -3  10   4     9897.33     9307.47     80.88 o 
  -2  10   4     3611.43     3776.50     81.76 o 
  -1  10   4     9487.90     9716.60    128.65 o 
   0  10   4     3140.50     2988.70     64.11 o 
   1  10   4    16464.09    16956.31    259.01 o 
   2  10   4     4598.07     4361.57     93.62 o 
   3  10   4     4672.46     4344.90    105.19 o 
   4  10   4     3930.53     3753.23    111.76 o 
   5  10   4       21.00       27.04      7.19 o 
   6  10   4     3912.86     3752.24    150.23 o 
   7  10   4      238.60      239.83     29.39 o 
   8  10   4      543.23      565.09     65.86 o 
   9  10   4      771.77      783.00     86.96 o 
  10  10   4      336.05      326.06     48.97 o 
  11  10   4      182.55      152.26     48.14 o 
 -14  11   4       79.50       64.36     22.49 o 
 -13  11   4     1057.65      932.56     98.74 o 
 -12  11   4     2562.47     2572.66    137.77 o 
 -11  11   4      745.99      803.68     94.67 o 
 -10  11   4      171.60      247.70     31.66 o 
  -9  11   4      314.27      255.85     35.78 o 
  -8  11   4     1433.23     1520.92     77.36 o 
  -7  11   4      817.19      927.80     90.61 o 
  -6  11   4     7876.19     7572.82    223.19 o 
  -5  11   4      803.65      777.79     43.27 o 
  -4  11   4       48.15       46.75      9.75 o 
  -3  11   4     2974.82     3075.24     67.74 o 
  -2  11   4     6243.03     5793.76     84.04 o 
  -1  11   4     4151.59     4294.86     66.94 o 
   0  11   4     9220.88     9273.15    146.12 o 
   1  11   4      548.54      577.02     24.02 o 
   2  11   4       59.89       84.37     12.83 o 
   3  11   4     3025.57     3052.21     60.14 o 
   4  11   4     2412.59     2308.45     65.25 o 
   5  11   4     3292.39     3316.54    141.58 o 
   6  11   4      907.64      923.49     49.32 o 
   7  11   4      350.75      369.91     47.91 o 
   8  11   4       19.45       57.01     22.83 o 
   9  11   4       77.89      127.83     29.71 o 
  10  11   4      164.94      119.60     30.93 o 
  11  11   4     1158.75      843.34    161.91 o 
 -14  12   4      681.83      583.38     87.77 o 
 -13  12   4       10.48       61.09     20.53 o 
 -12  12   4      367.67      306.95     42.46 o 
 -11  12   4      338.46      319.79     43.36 o 
 -10  12   4       16.52       51.24     18.11 o 
  -9  12   4     3205.59     3067.99     71.76 o 
  -8  12   4     7243.98     7679.52    152.89 o 
  -7  12   4       70.39      106.89     22.77 o 
  -6  12   4       20.25       52.30     16.38 o 
  -5  12   4     7903.57     7727.77    104.11 o 
  -4  12   4      881.74      854.06     45.38 o 
  -3  12   4     5117.81     4907.93    101.77 o 
  -2  12   4      153.33      140.41     17.21 o 
  -1  12   4     8056.25     7704.23    121.12 o 
   0  12   4       19.11       44.43      9.79 o 
   1  12   4      749.60      815.89     35.15 o 
   2  12   4     1546.30     1395.12     44.77 o 
   3  12   4     2984.07     2794.64     62.78 o 
   4  12   4       82.81       92.16     12.23 o 
   5  12   4      612.90      577.56     50.66 o 
   6  12   4       91.28       97.06     16.44 o 
   7  12   4      398.66      398.53     59.91 o 
   8  12   4     2736.38     3020.63    149.83 o 
   9  12   4      173.41      132.33     27.23 o 
  10  12   4      550.09      495.65     74.92 o 
  11  12   4       11.93       44.41     25.79 o 
 -14  13   4        3.33       24.14     18.26 o 
 -13  13   4       92.17       73.17     19.85 o 
 -12  13   4      183.77      159.12     28.52 o 
 -11  13   4     2883.49     3295.31    148.15 o 
 -10  13   4        2.59       30.81     24.37 o 
  -9  13   4      166.27      164.46     22.39 o 
  -8  13   4     1210.08     1264.58     78.80 o 
  -7  13   4      208.06      231.95     27.07 o 
  -6  13   4     2015.12     2061.48     58.13 o 
  -5  13   4     1459.07     1324.45     47.55 o 
  -4  13   4      419.66      340.42     35.22 o 
  -3  13   4       32.84       42.01      8.33 o 
  -2  13   4      988.75      884.10     57.20 o 
  -1  13   4      427.50      410.84     31.80 o 
   0  13   4     3263.40     3441.04    100.37 o 
   1  13   4      357.71      347.75     35.35 o 
   2  13   4     5527.69     5228.79    129.90 o 
   3  13   4     4316.10     4232.36    141.42 o 
   4  13   4     2387.81     2303.86     85.16 o 
   5  13   4      526.54      501.35     48.45 o 
   6  13   4      124.73      108.47     20.90 o 
   7  13   4      480.97      436.36     67.85 o 
   8  13   4     1105.48     1158.16    120.82 o 
   9  13   4      387.79      403.85     62.97 o 
  10  13   4      306.69      336.28     74.70 o 
  11  13   4      280.41      217.00     59.94 o 
 -14  14   4      847.34      724.68    112.25 o 
 -13  14   4        9.69       29.56     20.65 o 
 -12  14   4      182.29      177.26     28.62 o 
 -11  14   4       66.93       89.50     22.53 o 
 -10  14   4      146.29      141.60     24.29 o 
  -9  14   4       89.04       82.26     22.16 o 
  -8  14   4      109.83      143.87     27.11 o 
  -7  14   4      557.63      625.90     59.71 o 
  -6  14   4     2707.78     2748.71     76.10 o 
  -5  14   4     1989.71     2048.25     80.30 o 
  -4  14   4     1274.88     1360.50     59.50 o 
  -3  14   4     3056.95     3184.90    114.71 o 
  -2  14   4     4260.93     4338.70    102.54 o 
  -1  14   4     2832.29     2642.54    104.53 o 
   0  14   4     8141.90     8266.12    162.73 o 
   1  14   4     4404.34     4348.58     74.67 o 
   2  14   4      197.79      205.52     23.02 o 
   3  14   4      873.16      842.61     47.69 o 
   4  14   4     2230.34     2144.50    102.60 o 
   5  14   4     3742.93     3880.39     81.94 o 
   6  14   4       27.21       47.88     14.85 o 
   7  14   4      255.94      283.82     42.09 o 
   8  14   4       45.25       52.03     32.21 o 
   9  14   4      111.47       87.65     41.72 o 
  10  14   4        0.47       31.59     22.60 o 
 -14  15   4      248.92      206.54     39.13 o 
 -13  15   4       81.40       74.53     31.17 o 
 -12  15   4       12.15       46.24     24.04 o 
 -11  15   4       22.42       52.02     21.25 o 
 -10  15   4       93.82       96.69     25.32 o 
  -9  15   4     2373.40     2363.79     69.17 o 
  -8  15   4     2265.70     2364.18    137.35 o 
  -7  15   4     2453.70     2343.76     71.14 o 
  -6  15   4     3615.47     3607.59     88.93 o 
  -5  15   4     3022.11     2978.69     83.96 o 
  -4  15   4      840.82      791.52     41.33 o 
  -3  15   4     3268.24     3150.96    160.50 o 
  -2  15   4     3280.78     3068.28    124.70 o 
  -1  15   4      977.15      700.04    161.37 o 
   0  15   4      318.71      328.54     38.84 o 
   1  15   4     1810.59     1825.60     64.52 o 
   2  15   4       77.02       82.98     14.08 o 
   3  15   4     1256.44     1212.91     75.06 o 
   4  15   4     1657.33     1741.19     52.66 o 
   5  15   4     2215.06     2007.01    108.14 o 
   6  15   4      183.15      200.06     22.16 o 
   7  15   4        5.62       47.61     29.01 o 
   8  15   4      405.14      332.07     39.80 o 
   9  15   4        6.32       35.64     19.90 o 
  10  15   4      909.79      698.19    104.85 o 
 -13  16   4       28.41       67.20     26.51 o 
 -12  16   4      972.65      783.39     97.44 o 
 -11  16   4       24.33      107.72     37.53 o 
 -10  16   4       17.41       54.84     21.84 o 
  -9  16   4     1206.47     1256.77    124.01 o 
  -8  16   4       96.66       90.35     23.58 o 
  -7  16   4        0.85       43.99     13.94 o 
  -6  16   4      163.56      163.02     22.17 o 
  -5  16   4     6141.73     6411.59    114.79 o 
  -4  16   4     1787.67     1705.78    119.79 o 
  -3  16   4       54.38       39.64     11.85 o 
  -2  16   4     1319.56     1153.03     71.09 o 
  -1  16   4     2425.09     2420.87     94.71 o 
   0  16   4      339.35      427.26     56.85 o 
   1  16   4     2537.03     2263.46    116.19 o 
   2  16   4       64.42       72.02     13.45 o 
   3  16   4      443.27      483.03     45.41 o 
   4  16   4        7.70       18.18     13.43 o 
   5  16   4      276.26      287.99     41.19 o 
   6  16   4      124.45      134.39     18.76 o 
   7  16   4     2116.58     2364.09    179.96 o 
   8  16   4     1172.26     1003.19    126.44 o 
   9  16   4       56.83       48.87     28.71 o 
  10  16   4        1.57       22.72     27.42 o 
 -13  17   4       53.73       62.86     22.22 o 
 -12  17   4        2.32       33.21     22.25 o 
 -11  17   4      308.79      283.02     44.32 o 
 -10  17   4     1079.36      986.97    109.85 o 
  -9  17   4      244.71      276.51     41.95 o 
  -8  17   4      279.24      298.74     44.98 o 
  -7  17   4       74.95      108.85     23.44 o 
  -6  17   4      389.96      450.49     50.15 o 
  -5  17   4      288.90      305.69     35.44 o 
  -4  17   4      527.14      496.82     55.23 o 
  -3  17   4       88.24       80.86     14.06 o 
  -2  17   4     2658.03     2413.46    119.58 o 
  -1  17   4       79.77       72.63     18.29 o 
   0  17   4     2431.68     2679.33     98.24 o 
   1  17   4       36.08       50.99     12.21 o 
   2  17   4     3593.45     3387.37     90.34 o 
   3  17   4      790.86      851.87     61.64 o 
   4  17   4     3376.00     3285.69     94.34 o 
   5  17   4      963.05      852.65     83.31 o 
   6  17   4      257.23      256.25     33.26 o 
   7  17   4      150.12      170.16     39.23 o 
   8  17   4      855.08      787.74    147.25 o 
   9  17   4      286.88      288.70     64.12 o 
  10  17   4       27.36       65.26     26.71 o 
 -13  18   4       92.84       66.75     20.47 o 
 -12  18   4       95.73       93.66     21.26 o 
 -11  18   4       94.79       81.74     22.12 o 
 -10  18   4      564.00      647.23     76.22 o 
  -9  18   4       24.15       54.29     20.07 o 
  -8  18   4     1162.94     1148.15    111.36 o 
  -7  18   4     4582.12     4758.22    125.69 o 
  -6  18   4      794.92      813.78     73.16 o 
  -5  18   4       45.52       45.65     14.71 o 
  -4  18   4     1255.02     1255.80     60.66 o 
  -3  18   4       28.08       43.38     15.48 o 
  -2  18   4     5844.94     5628.45    200.46 o 
  -1  18   4     2573.36     2704.28    157.46 o 
   0  18   4     6406.15     6403.79    128.13 o 
   1  18   4     5672.34     5668.66    110.24 o 
   2  18   4      116.20       73.62     11.54 o 
   3  18   4       74.49       47.16     21.98 o 
   4  18   4       67.76       86.65     16.18 o 
   5  18   4     3219.11     3178.58    132.57 o 
   6  18   4     4629.07     4811.32    279.96 o 
   7  18   4       37.69       85.33     28.31 o 
   8  18   4      130.09      108.74     27.16 o 
   9  18   4      215.29      247.12     45.57 o 
 -12  19   4        0.71       25.97     17.54 o 
 -11  19   4      342.54      325.52     39.91 o 
 -10  19   4     1808.68     1865.80    106.08 o 
  -9  19   4      138.95      125.51     22.62 o 
  -8  19   4      143.66      153.39     29.48 o 
  -7  19   4       82.88       65.54     15.62 o 
  -6  19   4        2.83       19.05     13.25 o 
  -5  19   4    10877.05    11170.98    248.25 o 
  -4  19   4      619.20      627.11     51.56 o 
  -3  19   4      612.71      641.20     92.23 o 
  -2  19   4      510.55      490.70     70.43 o 
  -1  19   4      538.66      590.63     65.92 o 
   0  19   4       32.78       56.40     15.80 o 
   1  19   4      294.85      348.39     43.62 o 
   2  19   4      885.96      982.59     86.96 o 
   3  19   4     1509.72     1710.44    104.19 o 
   4  19   4      174.46      229.60     33.19 o 
   5  19   4        9.41       39.92     15.42 o 
   6  19   4       44.60       46.36     26.61 o 
   7  19   4      218.90      213.92     51.74 o 
   8  19   4      661.46      656.78    106.93 o 
   9  19   4     1056.87     1067.33    136.47 o 
 -12  20   4        7.99       35.70     13.46 o 
 -11  20   4       20.09       28.74     16.93 o 
 -10  20   4      628.06      526.15     73.55 o 
  -9  20   4       40.21       47.36     17.62 o 
  -8  20   4      780.85      754.97     80.80 o 
  -7  20   4      411.17      378.20     45.10 o 
  -6  20   4       33.89       48.93     23.77 o 
  -5  20   4      212.57      193.53     28.07 o 
  -4  20   4      216.70      237.83     36.19 o 
  -3  20   4      294.27      337.16     41.19 o 
  -2  20   4      706.85      680.67     75.47 o 
  -1  20   4      838.13      850.37     51.97 o 
   0  20   4     3995.29     3813.16     85.23 o 
   1  20   4     1951.62     2158.59    125.42 o 
   2  20   4        9.14       22.65     20.57 o 
   3  20   4       24.27       31.05     16.67 o 
   4  20   4     3099.85     3157.58    110.29 o 
   5  20   4        2.33       41.08     15.42 o 
   6  20   4     1299.89     1338.11    127.74 o 
   7  20   4       38.74       70.79     23.94 o 
   8  20   4       44.17       60.07     25.05 o 
   9  20   4        1.37       32.02     27.63 o 
 -12  21   4       34.85       -5.01     29.93 o 
 -11  21   4       13.29       66.12     21.81 o 
 -10  21   4      767.10      703.96    124.26 o 
  -9  21   4      349.85      348.33     53.50 o 
  -8  21   4      152.25      128.21     22.03 o 
  -7  21   4      996.74     1071.02    102.39 o 
  -6  21   4      340.72      393.85     53.53 o 
  -5  21   4      155.10      198.05     31.01 o 
  -4  21   4      566.85      608.42     70.63 o 
  -3  21   4       25.64       31.39     19.26 o 
  -2  21   4      433.51      447.10     58.71 o 
  -1  21   4       77.45      114.80     21.33 o 
   0  21   4       68.46       68.56     25.49 o 
   1  21   4      635.13      574.72     59.77 o 
   2  21   4      185.89      180.67     28.20 o 
   3  21   4      440.63      426.69     68.12 o 
   4  21   4     1018.74     1084.75     87.06 o 
   5  21   4        0.85       18.84     14.05 o 
   6  21   4       41.24       66.80     19.42 o 
   7  21   4     1086.82     1008.06    154.98 o 
   8  21   4      209.96      306.51     70.87 o 
 -11  22   4      201.65      143.80     34.36 o 
 -10  22   4     1249.66     1208.48    149.16 o 
  -9  22   4      153.39      166.93     36.66 o 
  -8  22   4       39.46      101.33     48.53 o 
  -7  22   4     3283.69     3434.47    156.34 o 
  -6  22   4      302.92      298.22     54.71 o 
  -5  22   4      191.02      208.10     36.25 o 
  -4  22   4       59.50       53.31     19.52 o 
  -3  22   4      117.84       79.19     27.72 o 
  -2  22   4      163.36      203.57     43.62 o 
  -1  22   4     1667.30     2250.39    606.15 o 
   0  22   4      542.66      528.86     60.98 o 
   1  22   4       10.54       41.22     15.86 o 
   2  22   4       52.36       30.46     13.05 o 
   3  22   4        0.30       36.79     15.84 o 
   4  22   4       62.87       71.24     21.83 o 
   5  22   4     1797.69     1923.63    130.40 o 
   6  22   4      776.42      787.62    143.32 o 
   7  22   4        0.07       54.00     25.33 o 
   8  22   4        0.37       59.77     22.85 o 
 -11  23   4      706.82      518.48     91.33 o 
 -10  23   4     1884.68     1931.77    177.58 o 
  -9  23   4       32.43       27.35     33.63 o 
  -8  23   4      240.70      292.34     45.49 o 
  -7  23   4        4.60       36.70     35.40 o 
  -6  23   4      672.85     1127.37    286.12 o 
  -5  23   4      182.02      179.69     33.12 o 
  -4  23   4     1615.56     1682.21     75.52 o 
  -3  23   4      555.93      579.00     80.18 o 
  -2  23   4      457.61      530.94     76.51 o 
  -1  23   4     1148.55     1196.31    122.41 o 
   0  23   4       44.38       74.70     21.90 o 
   1  23   4      183.14      196.27     30.55 o 
   2  23   4     5113.67     5493.45    149.55 o 
   3  23   4      569.59      592.86     67.91 o 
   4  23   4       42.44       61.25     22.75 o 
   5  23   4       33.40       61.45     19.22 o 
   6  23   4      102.95       71.42     23.71 o 
   7  23   4      185.56      142.58     27.87 o 
   8  23   4      450.02      448.04    136.31 o 
 -10  24   4       48.32       28.73     31.64 o 
  -9  24   4       23.99       55.87     25.93 o 
  -8  24   4      524.38      477.87     72.39 o 
  -7  24   4      753.86      798.12     94.89 o 
  -6  24   4      266.90      223.20     43.09 o 
  -5  24   4     1113.98     1180.58    107.47 o 
  -4  24   4      385.79      428.69     70.10 o 
  -3  24   4      100.72       99.35     24.68 o 
  -2  24   4      581.79      627.37     82.41 o 
  -1  24   4     8714.77    10091.13    399.26 o 
   0  24   4      348.05      379.38     46.38 o 
   1  24   4      510.17      545.67     85.60 o 
   2  24   4      335.31      314.00     40.68 o 
   3  24   4      170.92      195.80     32.30 o 
   4  24   4      368.77      357.70     52.87 o 
   5  24   4     2326.28     2266.31    138.27 o 
   6  24   4     1676.61     1770.50    211.69 o 
   7  24   4        4.42       43.02     16.58 o 
 -10  25   4      446.66      396.72     92.35 o 
  -9  25   4        0.20       18.24     20.49 o 
  -8  25   4      122.81      126.74     30.81 o 
  -7  25   4      102.62       73.91     28.81 o 
  -6  25   4      437.99      423.79     69.62 o 
  -5  25   4       64.21       63.36     20.27 o 
  -4  25   4      778.80      793.54     79.09 o 
  -3  25   4      459.46      402.39     69.49 o 
  -2  25   4       57.72       58.23     25.72 o 
  -1  25   4      201.16      179.64     40.73 o 
   0  25   4      146.93      125.20     53.89 o 
   1  25   4        5.62       97.28     35.78 o 
   2  25   4     2476.65     2388.14    193.58 o 
   3  25   4       44.97       61.10     29.11 o 
   4  25   4      160.51      175.81     36.53 o 
   5  25   4       32.58       39.47     19.97 o 
   6  25   4        0.59       32.60     18.97 o 
   7  25   4      129.97       81.73     23.07 o 
  -9  26   4       15.15       33.20     34.53 o 
  -8  26   4        4.09       34.92     35.91 o 
  -7  26   4     1061.37      860.95    138.11 o 
  -6  26   4        9.15       66.30     28.20 o 
  -5  26   4       95.23       85.12     39.20 o 
  -4  26   4      328.13      313.53     61.87 o 
  -3  26   4     2749.09     2826.79    245.39 o 
  -2  26   4       44.09       76.32     40.01 o 
  -1  26   4      111.95      125.83     35.11 o 
   0  26   4       37.49       58.99     27.13 o 
   1  26   4        2.37       55.74     21.65 o 
   2  26   4      314.27      217.35     44.95 o 
   3  26   4      715.02      661.94    111.51 o 
   4  26   4      499.23      449.48     66.47 o 
   5  26   4      100.34      115.38     37.68 o 
   6  26   4       46.89       78.76     31.05 o 
  -9  27   4       98.50       97.88     32.20 o 
  -8  27   4       14.60       29.95     35.86 o 
  -7  27   4       73.57      102.47     40.20 o 
  -6  27   4      285.69      302.92     62.85 o 
  -5  27   4      436.59      374.12     70.41 o 
  -4  27   4      225.74      185.78     48.40 o 
  -3  27   4      167.44      233.25     47.34 o 
  -2  27   4      389.08      250.17     65.53 o 
  -1  27   4       33.78       43.68     26.26 o 
   0  27   4      734.51      687.19    141.65 o 
   1  27   4      537.85      496.84     62.66 o 
   2  27   4      849.29      787.12    128.90 o 
   3  27   4      344.85      319.73     51.53 o 
   4  27   4        0.43       43.91     22.90 o 
   5  27   4      207.93      170.19     42.24 o 
  -8  28   4     1477.60     1147.22    248.01 o 
  -7  28   4      191.27      202.22     49.49 o 
  -6  28   4     1426.32     1364.01    143.82 o 
  -5  28   4       24.56      101.04     33.53 o 
  -4  28   4       12.01       44.06     42.01 o 
  -3  28   4      566.58      585.76    127.21 o 
  -2  28   4     2246.30     3110.30    363.70 o 
  -1  28   4     1604.64     1674.33    133.26 o 
   0  28   4      387.31      416.62     93.49 o 
   1  28   4        1.68       16.74     18.49 o 
   2  28   4      122.51       90.07     24.91 o 
   3  28   4      364.58      379.82     59.61 o 
   4  28   4       99.36      117.07     27.96 o 
   5  28   4      362.40      219.36     61.56 o 
  -7  29   4        0.73       32.59     40.32 o 
  -6  29   4      497.21      402.03    184.89 o 
  -5  29   4     1864.60     2080.81    243.19 o 
  -4  29   4      536.76      529.60     77.52 o 
  -3  29   4       57.52      111.65     42.44 o 
  -2  29   4      359.43      307.45     56.69 o 
  -1  29   4       40.42       78.38     26.49 o 
   0  29   4      507.89      490.14     95.58 o 
   1  29   4      214.41      204.43     47.37 o 
   2  29   4      102.79       87.88     27.84 o 
   3  29   4      646.54      547.69    120.52 o 
   4  29   4        3.00       19.53     21.36 o 
  -6  30   4       87.87       67.02     43.18 o 
  -5  30   4       65.17       82.27     44.38 o 
  -4  30   4      301.24      258.61     52.22 o 
  -3  30   4      834.08      645.27    146.77 o 
  -2  30   4     1509.03     1439.44    148.45 o 
  -1  30   4       16.08       65.47     24.83 o 
   0  30   4      901.41      766.49    183.41 o 
   1  30   4       35.24       98.10     27.52 o 
   2  30   4       43.13       47.43     23.46 o 
   3  30   4      631.14      559.46    100.29 o 
  -5  31   4      176.96      106.63     33.96 o 
  -4  31   4      166.79      127.59     38.85 o 
  -3  31   4      101.76      148.50     71.29 o 
  -2  31   4       73.77       76.07     29.07 o 
  -1  31   4        6.00       78.43     24.30 o 
   0  31   4     1164.67     1249.22    125.12 o 
   1  31   4       44.28       80.44     27.75 o 
 -15   1   5       45.11       61.26     25.68 o 
 -14   1   5      556.16      625.47     94.21 o 
 -13   1   5        3.38       53.29     25.75 o 
 -12   1   5        3.44       35.62     21.21 o 
 -11   1   5      467.16      530.79     64.76 o 
 -10   1   5      882.33      964.87    114.66 o 
  -9   1   5     1608.89     1595.04     92.73 o 
  -8   1   5       22.31       50.02     25.25 o 
  -7   1   5     6368.40     6203.79    183.05 o 
  -6   1   5        9.30       32.70     13.19 o 
  -5   1   5     1536.18     1543.94     42.53 o 
  -4   1   5    11251.17    10389.38    141.42 o 
  -3   1   5      127.68      132.37     11.35 o 
  -2   1   5       23.79       21.37      5.61 o 
  -1   1   5     1353.10     1432.98     50.28 o 
   0   1   5    17136.70    18627.06    109.80 o 
   1   1   5       88.63       84.38      7.62 o 
   2   1   5      915.50      821.57     26.43 o 
   3   1   5      576.92      623.66     71.86 o 
   4   1   5     1623.45     1770.37     71.83 o 
   5   1   5     2691.64     2750.87    129.79 o 
   6   1   5     1241.07     1303.14    145.53 o 
   7   1   5      576.73      556.63     56.97 o 
   8   1   5      304.21      296.28     39.87 o 
   9   1   5     1636.97     1792.31    175.07 o 
  10   1   5       14.97       23.79     23.66 o 
  11   1   5        3.28       46.36     29.03 o 
 -15   2   5        4.46       50.00     18.59 o 
 -14   2   5      219.02      237.62     32.07 o 
 -13   2   5       79.73      102.52     25.08 o 
 -12   2   5      568.58      607.93     73.38 o 
 -11   2   5      897.46      941.21    120.37 o 
 -10   2   5     4649.09     4655.95    145.28 o 
  -9   2   5      102.70      139.65     32.31 o 
  -8   2   5     3054.30     2900.23    106.86 o 
  -7   2   5    14773.14    15177.12    228.57 o 
  -6   2   5      412.00      473.39     46.45 o 
  -5   2   5       13.98       24.09      8.29 o 
  -4   2   5     9166.22     8401.13     98.91 o 
  -3   2   5     1003.76      952.68     27.48 o 
  -2   2   5       18.40       34.11      4.97 o 
  -1   2   5    23301.68    23193.04    179.18 o 
   0   2   5      500.01      654.05     17.21 o 
   1   2   5      137.44      164.70     13.19 o 
   2   2   5     1549.11     1545.78     36.43 o 
   3   2   5    11557.55    11750.42    160.76 o 
   4   2   5      132.33      156.71     24.93 o 
   5   2   5       37.13       72.18     24.51 o 
   6   2   5     5684.43     5988.73    155.79 o 
   7   2   5       33.69       63.10     27.08 o 
   8   2   5      907.68     1139.95    125.82 o 
   9   2   5     1115.42     1082.77    171.15 o 
  10   2   5     1311.99     1351.92    153.96 o 
  11   2   5      506.96      421.29     81.21 o 
 -15   3   5      147.86      160.63     30.09 o 
 -14   3   5       37.35       85.68     24.80 o 
 -13   3   5      830.48      890.03    110.79 o 
 -12   3   5       88.21      100.37     34.40 o 
 -11   3   5     2388.45     2675.77    114.84 o 
 -10   3   5      361.96      399.59     60.88 o 
  -9   3   5      105.28      125.32     20.88 o 
  -8   3   5      150.70      149.66     27.02 o 
  -7   3   5    12780.56    12744.33    457.35 o 
  -6   3   5     1469.91     1387.20     51.39 o 
  -5   3   5       50.75       21.35     12.96 o 
  -4   3   5    21100.32    20346.19    175.54 o 
  -3   3   5     1525.82     1525.39     30.44 o 
  -2   3   5     5052.02     5341.44     59.90 o 
  -1   3   5    13321.61    13319.06    116.37 o 
   0   3   5     3339.78     2862.45     45.48 o 
   1   3   5       31.22       26.70      5.02 o 
   2   3   5    11589.47    11437.85     92.81 o 
   3   3   5     3841.55     3607.23     74.76 o 
   4   3   5      285.57      318.59     16.51 o 
   5   3   5     1268.02     1252.44    100.36 o 
   6   3   5     5022.02     5296.89    175.98 o 
   7   3   5      609.14      608.25     76.09 o 
   8   3   5      527.48      634.10     81.88 o 
   9   3   5     1492.29     1511.86    144.32 o 
  10   3   5       10.17       69.53     21.76 o 
  11   3   5       74.22       72.53     38.64 o 
 -15   4   5      242.01      164.46     32.99 o 
 -14   4   5      384.38      390.55     66.86 o 
 -13   4   5     1184.81     1125.27    106.92 o 
 -12   4   5     1815.12     1922.89    124.22 o 
 -11   4   5      188.06      163.27     34.87 o 
 -10   4   5     2165.31     2207.76    115.30 o 
  -9   4   5      438.47      501.34     64.78 o 
  -8   4   5     1234.43     1206.94     57.11 o 
  -7   4   5     3365.23     3310.25    104.50 o 
  -6   4   5      227.03      164.87     19.76 o 
  -5   4   5      849.98      967.08     50.05 o 
  -4   4   5     7415.31     7063.75    151.22 o 
  -3   4   5    10222.73    10044.08    102.01 o 
  -2   4   5      565.13      666.92     20.63 o 
  -1   4   5      902.97      759.35     23.17 o 
   0   4   5    12256.39    12744.58     79.02 o 
   1   4   5      404.78      325.67     20.71 o 
   2   4   5     8970.84     9388.47     90.22 o 
   3   4   5       40.77       51.12      8.45 o 
   4   4   5     2622.10     2686.74     76.97 o 
   5   4   5     6706.81     6527.07    179.27 o 
   6   4   5      157.80      187.29     52.02 o 
   7   4   5      227.29      290.71     45.55 o 
   8   4   5      388.71      389.84     53.44 o 
   9   4   5     1113.54     1232.06    144.57 o 
  10   4   5      121.60       95.04     33.84 o 
  11   4   5       72.22       64.86     26.18 o 
 -15   5   5      132.91      120.57     39.13 o 
 -14   5   5       11.64       55.35     25.10 o 
 -13   5   5      316.74      349.93     46.56 o 
 -12   5   5      382.41      438.43     52.70 o 
 -11   5   5      335.42      334.78     51.75 o 
 -10   5   5       28.46       68.89     21.63 o 
  -9   5   5     1657.16     1650.43    102.54 o 
  -8   5   5       69.33       68.05     18.36 o 
  -7   5   5     3879.46     3906.29    100.39 o 
  -6   5   5      219.87      261.74     33.55 o 
  -5   5   5      800.02      952.60     42.81 o 
  -4   5   5      529.76      580.61     32.00 o 
  -3   5   5      227.54      193.07     16.72 o 
  -2   5   5     8445.71     8065.47     82.73 o 
  -1   5   5      564.13      525.53     17.69 o 
   0   5   5      182.98      188.66     13.79 o 
   1   5   5      516.15      522.77     26.65 o 
   2   5   5     1524.22     1490.84     29.34 o 
   3   5   5       32.57       53.12      9.99 o 
   4   5   5     2086.79     2039.34     41.34 o 
   5   5   5      166.00      142.71     17.78 o 
   6   5   5      563.19      600.56     89.52 o 
   7   5   5      438.02      435.63     61.74 o 
   8   5   5      174.38      220.60     36.63 o 
   9   5   5      148.54      152.14     30.26 o 
  10   5   5       78.37       75.15     26.40 o 
  11   5   5       35.38       66.06     32.65 o 
 -15   6   5       55.45       46.19     19.40 o 
 -14   6   5     1076.03      867.92     96.58 o 
 -13   6   5      275.47      313.30     41.08 o 
 -12   6   5        7.37       54.95     20.86 o 
 -11   6   5      208.89      298.19     35.18 o 
 -10   6   5       37.61       80.29     23.50 o 
  -9   6   5     1463.99     1723.14    104.60 o 
  -8   6   5     1032.32     1135.36     94.65 o 
  -7   6   5       12.47       41.05     13.64 o 
  -6   6   5      914.41      955.78     69.59 o 
  -5   6   5     4940.62     5297.04     85.98 o 
  -4   6   5     1374.62     1377.80     36.91 o 
  -3   6   5     9969.69    10086.24    114.15 o 
  -2   6   5     6675.48     6898.20     92.53 o 
  -1   6   5      289.58      265.61     23.45 o 
   0   6   5     7150.84     7377.49     78.07 o 
   1   6   5     5304.65     5472.33     67.39 o 
   2   6   5     1282.34     1444.82     34.55 o 
   3   6   5     1646.63     1559.67     60.78 o 
   4   6   5      235.06      217.19     26.24 o 
   5   6   5      688.52      751.36     70.30 o 
   6   6   5       21.46       18.84     20.34 o 
   7   6   5      922.06      946.13     97.04 o 
   8   6   5      387.29      438.56     59.06 o 
   9   6   5      164.89      151.02     32.74 o 
  10   6   5       14.71       54.86     26.00 o 
  11   6   5        9.21       28.43     28.12 o 
 -15   7   5       61.49       43.20     16.24 o 
 -14   7   5       48.45       81.64     30.99 o 
 -13   7   5      198.79      246.19     28.99 o 
 -12   7   5       20.21       43.19     25.96 o 
 -11   7   5     5214.97     5067.81    167.00 o 
 -10   7   5       12.74       42.72     18.10 o 
  -9   7   5      474.24      500.58     59.62 o 
  -8   7   5     2102.35     2311.67     88.96 o 
  -7   7   5      677.86      734.95     71.25 o 
  -6   7   5    19882.03    20018.01    291.90 o 
  -5   7   5     4096.46     3929.68     78.62 o 
  -4   7   5     2186.55     2239.42     58.73 o 
  -3   7   5     8121.89     8411.45    196.76 o 
  -2   7   5    11436.68    11464.09    168.08 o 
  -1   7   5     9178.55     9500.84    117.88 o 
   0   7   5     9003.47     8656.23     73.59 o 
   1   7   5      515.10      682.61     27.05 o 
   2   7   5    18764.38    19221.95    186.12 o 
   3   7   5     7049.53     6621.41    133.92 o 
   4   7   5     3599.44     3605.53     82.64 o 
   5   7   5       12.87       23.97     14.18 o 
   6   7   5     2647.86     2597.50    122.17 o 
   7   7   5     1480.63     1461.47    155.05 o 
   8   7   5       12.34       41.48     24.88 o 
   9   7   5      141.61      112.91     29.07 o 
  10   7   5       43.81       56.49     30.18 o 
  11   7   5        4.64       47.39     18.75 o 
 -15   8   5       75.21       62.85     18.77 o 
 -14   8   5     1347.72     1302.59     92.46 o 
 -13   8   5       13.19       63.94     23.75 o 
 -12   8   5       30.55       51.89     20.36 o 
 -11   8   5      406.43      404.75     47.39 o 
 -10   8   5      122.99      107.71     22.35 o 
  -9   8   5     1332.88     1468.69     68.15 o 
  -8   8   5     8446.53     8340.40    230.75 o 
  -7   8   5     1195.83     1161.82     96.69 o 
  -6   8   5       69.27       88.08     18.18 o 
  -5   8   5      982.71      958.49     57.02 o 
  -4   8   5      112.41       94.27     11.95 o 
  -3   8   5    12466.19    11592.76    211.07 o 
  -2   8   5    14799.87    15291.92    139.37 o 
  -1   8   5     3663.31     3371.01     72.85 o 
   0   8   5    10513.08    10527.17    106.16 o 
   1   8   5      765.61      841.14     39.29 o 
   2   8   5      492.52      452.96     31.93 o 
   3   8   5    11403.57    11347.05    274.51 o 
   4   8   5      885.36      863.64     44.23 o 
   5   8   5     5780.68     5759.04    154.70 o 
   6   8   5       88.58       76.14     14.66 o 
   7   8   5     3799.19     3738.03    219.49 o 
   8   8   5       19.61        9.12     28.50 o 
   9   8   5     3953.37     4013.32    141.47 o 
  10   8   5      237.73      214.21     44.18 o 
  11   8   5       74.88       96.30     35.91 o 
 -15   9   5       36.80       43.76     19.30 o 
 -14   9   5       33.92       35.80     15.62 o 
 -13   9   5      219.68      245.85     37.37 o 
 -12   9   5     1884.93     1858.99    190.80 o 
 -11   9   5     3316.45     3438.94    175.71 o 
 -10   9   5       62.01       56.14     20.57 o 
  -9   9   5     1287.07     1260.05    110.62 o 
  -8   9   5     1343.95     1527.66     92.65 o 
  -7   9   5       90.98       81.98     21.08 o 
  -6   9   5     3823.84     3641.82    111.91 o 
  -5   9   5    18701.90    18945.78    360.71 o 
  -4   9   5     1368.96     1116.10     49.20 o 
  -3   9   5      381.13      405.58     25.16 o 
  -2   9   5      749.04      681.64     38.84 o 
  -1   9   5       88.89      112.51     13.98 o 
   0   9   5    11155.40    10918.13    130.22 o 
   1   9   5      494.70      553.52     35.10 o 
   2   9   5     2945.95     2830.14     63.44 o 
   3   9   5      160.77      161.97     15.73 o 
   4   9   5      177.56      179.88     18.03 o 
   5   9   5      181.30      173.40     18.48 o 
   6   9   5     5708.29     5453.96    229.85 o 
   7   9   5      166.58      187.14     36.86 o 
   8   9   5      349.59      400.37     68.67 o 
   9   9   5      545.99      527.97     62.57 o 
  10   9   5       40.63       53.32     20.92 o 
  11   9   5      327.59      261.32     43.08 o 
 -15  10   5      549.26      317.28     57.88 o 
 -14  10   5     1486.45     1342.34    148.64 o 
 -13  10   5     1198.78     1289.24    104.13 o 
 -12  10   5       14.03       39.39     22.44 o 
 -11  10   5        1.17       18.73     20.02 o 
 -10  10   5      248.45      241.71     36.27 o 
  -9  10   5     3578.32     3586.98    111.35 o 
  -8  10   5     4705.77     4689.83    218.35 o 
  -7  10   5       54.77       74.30     15.83 o 
  -6  10   5      267.59      244.41     32.87 o 
  -5  10   5     3494.13     3290.39     84.40 o 
  -4  10   5       54.21       44.35      7.11 o 
  -3  10   5     2931.04     2788.71     58.63 o 
  -2  10   5      400.61      406.85     20.68 o 
  -1  10   5       50.26       43.93     18.52 o 
   0  10   5     3918.16     3745.53     71.00 o 
   1  10   5       49.86       71.96      8.09 o 
   2  10   5     7117.05     6821.21    202.97 o 
   3  10   5    10315.23    10526.64    179.30 o 
   4  10   5      995.13      935.92     41.27 o 
   5  10   5        1.56       27.52      8.46 o 
   6  10   5        7.23       39.25     13.94 o 
   7  10   5      197.09      207.43     43.89 o 
   8  10   5      504.00      559.26     78.63 o 
   9  10   5        3.45       72.54     27.72 o 
  10  10   5      284.45      193.04     75.41 o 
 -14  11   5       27.99       49.17     20.61 o 
 -13  11   5      173.18      196.70     29.14 o 
 -12  11   5     1153.04     1104.13    107.30 o 
 -11  11   5     1976.19     2035.33    127.00 o 
 -10  11   5     3303.22     3362.14    117.16 o 
  -9  11   5     1122.36     1158.52     83.64 o 
  -8  11   5     2686.20     2821.21     88.42 o 
  -7  11   5     2126.87     2302.95     91.23 o 
  -6  11   5     2301.27     2163.60     99.07 o 
  -5  11   5     1808.55     1753.64     60.93 o 
  -4  11   5      688.00      738.62     36.76 o 
  -3  11   5     8593.27     8638.77    113.14 o 
  -2  11   5      141.35      149.09     22.58 o 
  -1  11   5     7480.38     7783.49    219.55 o 
   0  11   5     2161.10     2208.69     61.47 o 
   1  11   5       62.60       67.32      8.74 o 
   2  11   5      159.61      127.33     21.62 o 
   3  11   5       41.47       44.75      9.58 o 
   4  11   5       34.69       47.70     12.24 o 
   5  11   5     2650.48     2635.57    120.43 o 
   6  11   5       34.91       50.45     14.31 o 
   7  11   5      327.68      340.51     51.60 o 
   8  11   5      945.17      842.07    105.28 o 
   9  11   5      288.47      269.50     42.90 o 
  10  11   5       74.68      111.60     32.21 o 
 -14  12   5      305.93      259.32     42.41 o 
 -13  12   5     1087.78      962.40    101.73 o 
 -12  12   5      121.47      121.13     25.21 o 
 -11  12   5      553.44      644.00     67.28 o 
 -10  12   5     2020.00     2246.33    112.31 o 
  -9  12   5     2859.39     2687.70     85.52 o 
  -8  12   5        3.78       10.70     16.84 o 
  -7  12   5     8182.61     8404.45    174.55 o 
  -6  12   5      513.69      506.27     47.27 o 
  -5  12   5       14.81       31.33      9.62 o 
  -4  12   5     1476.57     1465.97     59.93 o 
  -3  12   5     4538.63     4542.08    101.93 o 
  -2  12   5       63.63       67.19      6.44 o 
  -1  12   5     3521.64     3384.58     83.46 o 
   0  12   5      266.38      269.19     22.65 o 
   1  12   5     1129.65     1225.58     35.60 o 
   2  12   5    11136.37    11705.49    162.56 o 
   3  12   5      129.05      128.42     14.88 o 
   4  12   5     2600.79     2629.10     89.88 o 
   5  12   5      767.62      686.62     39.65 o 
   6  12   5     3838.05     3585.80    306.00 o 
   7  12   5      220.68      237.92     36.87 o 
   8  12   5     1952.57     2023.03    227.01 o 
   9  12   5      480.67      420.70     56.44 o 
  10  12   5        8.53       31.93     16.91 o 
 -14  13   5        0.52       35.95     17.32 o 
 -13  13   5      199.34      191.41     33.81 o 
 -12  13   5     1005.38      840.22     97.66 o 
 -11  13   5      656.74      633.18     68.87 o 
 -10  13   5      871.72      897.44    100.25 o 
  -9  13   5       65.46      102.98     22.71 o 
  -8  13   5     3098.89     3161.26     95.82 o 
  -7  13   5     9964.02    10223.35    175.01 o 
  -6  13   5     2414.10     2352.34     54.31 o 
  -5  13   5      323.76      357.54     35.55 o 
  -4  13   5    16945.81    17122.41    249.22 o 
  -3  13   5      477.61      500.96     33.31 o 
  -2  13   5        3.26       16.02      5.45 o 
  -1  13   5     8359.92     8255.21    234.62 o 
   0  13   5      629.34      575.67     47.60 o 
   1  13   5      392.13      368.82     28.74 o 
   2  13   5     3289.66     3428.89     85.26 o 
   3  13   5     3217.60     3092.21     69.47 o 
   4  13   5      262.67      239.07     27.83 o 
   5  13   5     1566.05     1459.08     73.73 o 
   6  13   5      176.18      218.92     33.78 o 
   7  13   5      418.56      364.02     51.52 o 
   8  13   5      293.20      231.98     42.70 o 
   9  13   5      544.49      395.14     61.24 o 
  10  13   5      427.61      345.19     55.98 o 
 -14  14   5      139.04      135.19     38.39 o 
 -13  14   5      245.17      238.10     41.33 o 
 -12  14   5     1448.26     1472.55    136.98 o 
 -11  14   5      643.58      704.94     80.81 o 
 -10  14   5     2417.22     2454.00     92.46 o 
  -9  14   5      266.11      282.51     40.59 o 
  -8  14   5      768.08      767.59     60.10 o 
  -7  14   5     1217.48     1233.91     74.22 o 
  -6  14   5     2112.25     2503.08    129.60 o 
  -5  14   5     7592.47     7563.91    185.21 o 
  -4  14   5    15254.44    15571.50    290.91 o 
  -3  14   5      424.12      418.32     33.21 o 
  -2  14   5     1901.43     1964.97     65.34 o 
  -1  14   5    11268.56    10988.58    307.28 o 
   0  14   5       16.34       22.43      9.35 o 
   1  14   5     1993.28     1899.06     82.56 o 
   2  14   5       79.11       83.22     14.45 o 
   3  14   5      678.69      609.87     53.10 o 
   4  14   5      617.51      675.15     53.32 o 
   5  14   5      272.02      281.91     33.84 o 
   6  14   5      981.05      982.85    108.42 o 
   7  14   5     2747.18     2712.81    189.89 o 
   8  14   5        3.43       33.98     19.20 o 
   9  14   5        2.32       14.64     14.97 o 
  10  14   5      701.70      564.49    104.25 o 
 -14  15   5      310.77      247.89     34.45 o 
 -13  15   5      387.30      288.79     42.80 o 
 -12  15   5      908.56      793.35     89.70 o 
 -11  15   5      113.41      108.94     31.30 o 
 -10  15   5      544.47      546.16     57.81 o 
  -9  15   5     1025.06     1134.57     83.10 o 
  -8  15   5     2429.07     2489.62     83.66 o 
  -7  15   5      783.03      856.71     77.35 o 
  -6  15   5     1234.64     1224.44     58.16 o 
  -5  15   5       37.41       59.21     10.22 o 
  -4  15   5     1618.98     1520.94     77.69 o 
  -3  15   5     2422.62     2377.50    128.35 o 
  -2  15   5    10834.80    10429.33    223.31 o 
  -1  15   5     3050.29     2887.21    102.47 o 
   0  15   5      316.17      293.61     32.38 o 
   1  15   5     1809.57     1685.72    119.10 o 
   2  15   5     2067.13     2115.50     63.76 o 
   3  15   5      555.54      604.01     57.78 o 
   4  15   5     4527.78     4615.08    239.39 o 
   5  15   5       32.91       40.61     12.40 o 
   6  15   5        5.37       35.49     13.55 o 
   7  15   5      190.43      170.00     28.97 o 
   8  15   5        0.96       28.73     18.81 o 
   9  15   5       78.63       96.91     34.12 o 
 -13  16   5        3.28       31.26     18.60 o 
 -12  16   5     3033.61     3111.64    113.99 o 
 -11  16   5      279.18      276.47     42.90 o 
 -10  16   5      572.40      556.39     67.43 o 
  -9  16   5     1558.11     1558.20    109.09 o 
  -8  16   5     3113.99     3130.53    128.09 o 
  -7  16   5      262.30      265.83     31.77 o 
  -6  16   5     2428.62     2464.94     93.97 o 
  -5  16   5     9840.00    10069.53    260.78 o 
  -4  16   5      201.04      210.79     21.96 o 
  -3  16   5     4861.52     4682.71    171.16 o 
  -2  16   5      451.54      520.19     41.93 o 
  -1  16   5        1.88       12.27      8.08 o 
   0  16   5      745.42      735.90     53.50 o 
   1  16   5    12950.06    13178.04    212.79 o 
   2  16   5       55.53       69.61     18.84 o 
   3  16   5      842.82      807.48     59.43 o 
   4  16   5      262.93      259.71     35.69 o 
   5  16   5     1319.07     1180.31     85.77 o 
   6  16   5      193.54      167.46     24.55 o 
   7  16   5     1600.98     1722.51    150.03 o 
   8  16   5      645.64      519.63     81.16 o 
   9  16   5        8.84       19.86     23.76 o 
 -13  17   5     1186.58      759.28    123.19 o 
 -12  17   5      643.12      512.24     65.18 o 
 -11  17   5     2673.21     2627.05    121.60 o 
 -10  17   5      166.80      198.40     27.61 o 
  -9  17   5     1046.32     1067.24     97.69 o 
  -8  17   5       49.73       48.29     19.85 o 
  -7  17   5      344.76      324.21     42.88 o 
  -6  17   5     1842.70     1767.73     96.89 o 
  -5  17   5       56.52       91.39     16.05 o 
  -4  17   5     1169.55     1190.88     86.48 o 
  -3  17   5     2563.59     2482.10     83.67 o 
  -2  17   5    14555.22    14518.79    520.88 o 
  -1  17   5      147.40      131.59     19.03 o 
   0  17   5     4304.33     4319.06    101.58 o 
   1  17   5     3713.97     3356.06     80.32 o 
   2  17   5      114.79      140.45     24.30 o 
   3  17   5      450.73      427.84     42.72 o 
   4  17   5     5651.94     5994.07    221.92 o 
   5  17   5      172.12      157.36     30.19 o 
   6  17   5     1425.70     1405.31    133.46 o 
   7  17   5        0.25       15.87     22.95 o 
   8  17   5        1.31       18.23     23.28 o 
   9  17   5       67.83       75.83     44.66 o 
 -13  18   5      459.38      392.32     73.87 o 
 -12  18   5      414.82      335.29     52.56 o 
 -11  18   5       51.20       62.24     19.17 o 
 -10  18   5       28.64       64.26     17.48 o 
  -9  18   5     1883.90     1721.17     89.52 o 
  -8  18   5     3740.69     3546.47    144.95 o 
  -7  18   5       99.42      112.66     24.19 o 
  -6  18   5      366.44      311.44     47.11 o 
  -5  18   5      544.56      551.70     42.74 o 
  -4  18   5      224.27      236.81     32.57 o 
  -3  18   5     4924.18     4931.83    132.38 o 
  -2  18   5     3059.48     2925.62    196.68 o 
  -1  18   5     2122.97     1865.58    188.64 o 
   0  18   5        7.64       21.47     12.69 o 
   1  18   5     2357.73     2282.17     67.19 o 
   2  18   5      188.94      168.97     23.95 o 
   3  18   5     2253.43     2389.87    113.64 o 
   4  18   5      264.11      267.02     36.00 o 
   5  18   5      934.60      910.77     94.32 o 
   6  18   5       62.63       70.17     22.38 o 
   7  18   5      266.09      257.64     54.43 o 
   8  18   5       55.96       80.19     46.43 o 
   9  18   5      543.87      441.08    107.26 o 
 -13  19   5       24.45       40.32     28.68 o 
 -12  19   5       81.29       82.32     18.48 o 
 -11  19   5     2547.74     2468.61    134.00 o 
 -10  19   5       96.83      107.29     25.27 o 
  -9  19   5      404.55      391.04     55.92 o 
  -8  19   5      392.29      338.84     47.34 o 
  -7  19   5      245.00      236.55     39.82 o 
  -6  19   5     3320.24     3228.86    177.79 o 
  -5  19   5     5793.91     6127.48    184.46 o 
  -4  19   5      509.12      497.02     61.68 o 
  -3  19   5       73.26       91.31     24.05 o 
  -2  19   5     1520.82     1322.55    165.49 o 
  -1  19   5      579.35      600.54    133.75 o 
   0  19   5     2780.78     2533.95    201.22 o 
   1  19   5       13.18       21.41     12.84 o 
   2  19   5      161.97      163.75     20.96 o 
   3  19   5      361.09      338.39     52.41 o 
   4  19   5       57.80       66.05     20.11 o 
   5  19   5      402.22      440.49     58.10 o 
   6  19   5     2509.39     2562.27    287.26 o 
   7  19   5      257.06      298.45     65.37 o 
   8  19   5      430.51      497.33    113.02 o 
 -12  20   5      425.47      430.41     57.19 o 
 -11  20   5        1.03       37.23     23.77 o 
 -10  20   5       27.43       50.56     20.72 o 
  -9  20   5     1203.96     1121.85    112.49 o 
  -8  20   5     5251.66     5970.02    185.18 o 
  -7  20   5      331.22      304.24     61.76 o 
  -6  20   5     2278.33     2401.08    199.34 o 
  -5  20   5     1850.09     2100.31    181.46 o 
  -4  20   5     5166.23     5230.88    208.38 o 
  -3  20   5     3676.59     3477.27    193.68 o 
  -2  20   5     1158.39     1219.76    117.45 o 
  -1  20   5       57.98       60.20     19.17 o 
   0  20   5     1048.57     1174.61    114.99 o 
   1  20   5     1724.85     1989.28    122.61 o 
   2  20   5     1274.64     1345.33     94.17 o 
   3  20   5      987.32      974.33     88.03 o 
   4  20   5      173.64      195.04     25.60 o 
   5  20   5     1767.93     1750.98    105.16 o 
   6  20   5      343.85      396.02     58.70 o 
   7  20   5        4.46       81.84     31.13 o 
   8  20   5     1733.45     1597.16    272.75 o 
 -12  21   5      435.09      346.42     51.65 o 
 -11  21   5      932.09      777.73    112.67 o 
 -10  21   5      289.74      308.17     57.70 o 
  -9  21   5      769.68      742.01     94.37 o 
  -8  21   5      588.53      601.02     85.60 o 
  -7  21   5       99.29       89.73     24.07 o 
  -6  21   5      467.65      515.91     62.82 o 
  -5  21   5     2107.11     2226.55    143.18 o 
  -4  21   5       29.69       24.41     22.79 o 
  -3  21   5     2714.78     3039.95    255.67 o 
  -2  21   5     1470.72     1719.24    105.04 o 
  -1  21   5     5908.25     6548.76    272.00 o 
   0  21   5     2343.53     2737.20     92.01 o 
   1  21   5      531.23      552.86     64.40 o 
   2  21   5      116.36      102.88     29.46 o 
   3  21   5     1299.84     1228.36    121.62 o 
   4  21   5      937.13      990.75     90.21 o 
   5  21   5     1683.51     1674.53    187.11 o 
   6  21   5        1.59       33.59     21.33 o 
   7  21   5      149.23      205.24     64.26 o 
   8  21   5       84.18      171.81     58.85 o 
 -11  22   5      472.36      491.73     92.44 o 
 -10  22   5      270.02      207.36     47.23 o 
  -9  22   5     1677.97     1643.81    161.45 o 
  -8  22   5      421.45      414.94     54.84 o 
  -7  22   5     1478.30     1507.03    161.83 o 
  -6  22   5     2317.28     2120.40    166.13 o 
  -5  22   5     1925.36     1850.13    156.83 o 
  -4  22   5     1596.04     1524.78    156.28 o 
  -3  22   5     1627.44     1388.27    213.15 o 
  -2  22   5        3.47       25.12     18.15 o 
  -1  22   5       10.47       37.93     23.38 o 
   0  22   5     2403.47     2422.66    117.39 o 
   1  22   5       65.10       83.51     26.37 o 
   2  22   5     3518.12     3738.11    134.54 o 
   3  22   5        2.65       32.99     17.55 o 
   4  22   5     2339.06     2223.58    139.78 o 
   5  22   5        4.07       12.89     27.02 o 
   6  22   5       26.64       59.23     24.42 o 
   7  22   5      254.46      219.12     62.76 o 
 -11  23   5      206.88      136.02     36.92 o 
 -10  23   5     1173.44     1216.05    171.80 o 
  -9  23   5        6.90       23.65     23.72 o 
  -8  23   5      167.65      128.88     36.18 o 
  -7  23   5      386.81      376.24     70.62 o 
  -6  23   5      852.84      943.23    116.54 o 
  -5  23   5       27.95       29.27     19.21 o 
  -4  23   5       17.24       39.07     35.59 o 
  -3  23   5      865.40      775.23    103.83 o 
  -2  23   5      349.82      325.46     55.38 o 
  -1  23   5      797.32      961.83    102.04 o 
   0  23   5      427.60      486.31     62.43 o 
   1  23   5      605.29      682.19     94.62 o 
   2  23   5       60.81       63.89     26.71 o 
   3  23   5      165.10      189.38     34.71 o 
   4  23   5        4.35       43.97     14.95 o 
   5  23   5     1593.02     1617.70    178.40 o 
   6  23   5      334.55      311.38     53.62 o 
   7  23   5        1.34       54.09     32.15 o 
 -10  24   5      113.62       72.88     29.16 o 
  -9  24   5      164.44      137.55     54.21 o 
  -8  24   5        6.92       39.10     23.85 o 
  -7  24   5      316.65      348.59     65.15 o 
  -6  24   5      988.62     1040.57    183.83 o 
  -5  24   5      375.00      476.44     75.55 o 
  -4  24   5     1166.45     1213.66    109.29 o 
  -3  24   5       30.90       49.87     33.36 o 
  -2  24   5      404.65      430.20     80.14 o 
  -1  24   5       91.73      121.50     32.50 o 
   0  24   5      541.65      528.04     78.33 o 
   1  24   5     1452.77     1622.83    132.90 o 
   2  24   5     1832.54     1847.58    156.73 o 
   3  24   5        4.68       28.75     14.29 o 
   4  24   5       26.37       51.96     25.74 o 
   5  24   5       71.35       67.96     31.73 o 
   6  24   5       67.48       81.30     28.10 o 
 -10  25   5        1.99       20.80     37.72 o 
  -9  25   5      639.69      707.17    139.55 o 
  -8  25   5     1558.84     1626.44    149.15 o 
  -7  25   5     1965.12     1733.26    240.74 o 
  -6  25   5        4.86       26.09     30.11 o 
  -5  25   5      250.70      213.83     52.77 o 
  -4  25   5     1058.03      906.92     99.93 o 
  -3  25   5      581.13      668.42    108.24 o 
  -2  25   5      862.10      991.21    118.70 o 
  -1  25   5      110.94      133.44     34.99 o 
   0  25   5      291.12      278.55     38.51 o 
   1  25   5       91.12      112.76     28.52 o 
   2  25   5       84.09      114.92     41.49 o 
   3  25   5       10.50       31.83     22.66 o 
   4  25   5     2498.19     2766.45    148.62 o 
   5  25   5       55.74      109.35     24.66 o 
   6  25   5        0.69       37.19     33.62 o 
  -9  26   5       43.40       62.96     33.45 o 
  -8  26   5      458.16      419.31     66.61 o 
  -7  26   5        0.45       53.41     38.78 o 
  -6  26   5     1002.77     1060.54    142.04 o 
  -5  26   5     4194.44     4146.71    295.34 o 
  -4  26   5     1481.69     1666.14    211.70 o 
  -3  26   5      261.99      242.27     52.77 o 
  -2  26   5      433.22      498.50    135.56 o 
  -1  26   5      587.87      561.77     68.17 o 
   0  26   5     1319.73     1246.72    110.20 o 
   1  26   5     1628.01     1742.46    141.98 o 
   2  26   5      756.14      736.29    111.41 o 
   3  26   5      217.28      171.98     36.90 o 
   4  26   5      465.75      397.52     99.72 o 
   5  26   5       44.78       47.51     23.17 o 
  -9  27   5       44.83       50.03     77.74 o 
  -8  27   5       44.08       75.29     32.08 o 
  -7  27   5       57.40      100.14     44.91 o 
  -6  27   5      344.97      277.44     62.59 o 
  -5  27   5      438.99      352.41     63.92 o 
  -4  27   5       56.42       56.98     28.77 o 
  -3  27   5      491.26      530.69     90.79 o 
  -2  27   5     2614.83     2712.67    230.98 o 
  -1  27   5        5.32       17.63     31.57 o 
   0  27   5       62.81       88.95     26.66 o 
   1  27   5      587.76      482.81     88.95 o 
   2  27   5        4.14       26.74     19.07 o 
   3  27   5      130.24      109.20     31.92 o 
   4  27   5     1535.10     1459.44    170.10 o 
  -8  28   5       25.97       26.41     28.99 o 
  -7  28   5       89.06       81.19     39.00 o 
  -6  28   5       79.90       85.35     35.95 o 
  -5  28   5      300.10      247.37     62.00 o 
  -4  28   5       60.77       68.21     35.27 o 
  -3  28   5      546.44      468.14    117.24 o 
  -2  28   5      284.44      216.69     50.68 o 
  -1  28   5      294.14      302.18     70.31 o 
   0  28   5       61.25       85.85     33.16 o 
   1  28   5     1308.28     1417.04    168.23 o 
   2  28   5      136.56       95.15     31.40 o 
   3  28   5       65.45       60.86     28.11 o 
   4  28   5        0.02       -1.21     33.26 o 
  -7  29   5      294.08      195.53     60.21 o 
  -6  29   5       24.50       77.86     39.51 o 
  -5  29   5      178.93      134.86     39.12 o 
  -4  29   5      231.78      241.58     59.73 o 
  -3  29   5      678.37      527.00     77.65 o 
  -2  29   5      180.97      160.78     40.75 o 
  -1  29   5      231.24      166.15     37.36 o 
   0  29   5        2.25       42.94     24.47 o 
   1  29   5       17.33       39.33     18.50 o 
   2  29   5       27.79       71.44     25.20 o 
   3  29   5      125.85      128.50     34.66 o 
  -6  30   5      106.53      106.43     46.84 o 
  -5  30   5      342.07      348.42     59.61 o 
  -4  30   5       13.59       51.04     27.36 o 
  -3  30   5      132.15      127.99     53.39 o 
  -2  30   5        0.26       66.61     33.12 o 
  -1  30   5      107.44      109.58     43.66 o 
   0  30   5     1863.75     2053.96    130.16 o 
   1  30   5      134.34      133.29     45.79 o 
  -4  31   5       13.71       26.89     54.83 o 
  -3  31   5      452.02      461.43     91.64 o 
  -2  31   5     2198.08     2258.69    182.26 o 
  -1  31   5       66.11       40.94     25.62 o 
 -15   0   6      672.68      552.07     74.12 o 
 -14   0   6     1287.86     1418.37    169.14 o 
 -13   0   6     2750.13     2768.34    125.52 o 
 -12   0   6      280.86      305.93     64.42 o 
 -11   0   6      565.18      488.61     97.63 o 
 -10   0   6      515.56      524.48    100.19 o 
  -9   0   6       29.58       90.35     39.80 o 
  -8   0   6    12492.58    12862.54    252.64 o 
  -7   0   6      116.78      194.71     54.31 o 
  -6   0   6    17149.19    16746.09    497.15 o 
  -5   0   6      573.75      454.27     59.45 o 
  -4   0   6    22022.86    22157.07    472.19 o 
  -3   0   6     9996.22    10771.46    212.30 o 
  -2   0   6    17978.88    19060.70    393.64 o 
  -1   0   6     2461.52     2138.44     53.91 o 
   0   0   6    22457.71    22653.36    315.44 o 
   1   0   6     3143.71     3046.05    101.58 o 
   2   0   6    13674.46    13898.48    958.45 o 
   3   0   6     1254.40     1210.70     81.83 o 
   4   0   6      598.65      637.94    110.68 o 
   5   0   6     2109.89     2360.19    108.10 o 
   6   0   6      116.01      113.91     33.94 o 
   7   0   6     2466.15     2347.59    125.76 o 
   8   0   6     2724.88     2784.42    299.95 o 
   9   0   6       41.22       66.93     72.72 o 
  10   0   6        3.86       54.43     39.34 o 
 -15   1   6       11.47       45.52     21.36 o 
 -14   1   6      179.48      230.51     40.79 o 
 -13   1   6      736.97      765.04     68.21 o 
 -12   1   6     2973.75     2686.05    156.98 o 
 -11   1   6     6138.10     6526.36    147.17 o 
 -10   1   6     1924.29     1777.70     92.80 o 
  -9   1   6     6875.12     6815.27    178.44 o 
  -8   1   6       88.57      168.99     25.66 o 
  -7   1   6     2414.69     2320.55    101.43 o 
  -6   1   6      116.65       99.53     23.37 o 
  -5   1   6     4893.61     4450.58     74.51 o 
  -4   1   6      218.93      171.09     17.81 o 
  -3   1   6    35385.12    35421.75    273.52 o 
  -2   1   6     7263.44     7887.82    111.05 o 
  -1   1   6     8580.00     7989.67     93.52 o 
   0   1   6     4136.29     3801.64     45.40 o 
   1   1   6     3261.81     2939.23     55.59 o 
   2   1   6     3192.76     3203.29     79.79 o 
   3   1   6     4061.93     4368.81    121.99 o 
   4   1   6      657.49      687.38     85.77 o 
   5   1   6     6257.77     6541.95    158.57 o 
   6   1   6      180.83      240.90     38.67 o 
   7   1   6      470.91      522.57     81.27 o 
   8   1   6     1219.05     1369.56    187.87 o 
   9   1   6      171.31      159.75     29.17 o 
  10   1   6      214.22      219.34     42.22 o 
 -15   2   6      405.31      358.71     55.82 o 
 -14   2   6     1040.67      941.52    128.11 o 
 -13   2   6     1008.14      954.93    119.53 o 
 -12   2   6       91.26      111.90     27.11 o 
 -11   2   6      123.52      155.88     25.69 o 
 -10   2   6      795.15      941.07    104.39 o 
  -9   2   6     2045.42     2034.49    118.49 o 
  -8   2   6     6044.22     5827.05    163.20 o 
  -7   2   6     1724.47     1729.14     65.35 o 
  -6   2   6     6312.45     6034.44    173.67 o 
  -5   2   6     1451.26     1470.61     56.67 o 
  -4   2   6     6331.72     5915.74     75.97 o 
  -3   2   6    11817.51    11721.07    210.91 o 
  -2   2   6     2683.92     2467.01     39.72 o 
  -1   2   6     1724.17     1618.07     29.43 o 
   0   2   6     3012.81     2918.95     45.47 o 
   1   2   6       12.44       39.05      8.05 o 
   2   2   6     2589.78     2558.69     62.99 o 
   3   2   6      986.29      982.79     73.34 o 
   4   2   6     1871.84     1899.28     64.09 o 
   5   2   6      658.00      889.37    126.73 o 
   6   2   6     1812.62     1806.97     89.20 o 
   7   2   6        4.94       27.72     26.98 o 
   8   2   6     1726.88     1671.66    124.36 o 
   9   2   6       76.46       83.74     24.96 o 
  10   2   6      234.17      249.72     46.75 o 
 -15   3   6       72.33      112.48     29.28 o 
 -14   3   6        4.45       52.76     19.46 o 
 -13   3   6      763.59      838.17     92.89 o 
 -12   3   6      970.05     1003.13    104.65 o 
 -11   3   6      104.17      109.68     26.39 o 
 -10   3   6      509.56      525.88     49.82 o 
  -9   3   6     2385.13     2587.26    123.26 o 
  -8   3   6    12588.43    12874.12    255.09 o 
  -7   3   6     2655.74     2641.07     94.41 o 
  -6   3   6    22742.07    23832.85    459.05 o 
  -5   3   6     2192.89     2182.96     69.60 o 
  -4   3   6      426.04      367.55     30.94 o 
  -3   3   6     5258.56     5147.44    153.34 o 
  -2   3   6     5301.01     5050.70     73.19 o 
  -1   3   6     1039.24     1173.17     25.42 o 
   0   3   6     2551.40     2623.20     44.77 o 
   1   3   6       64.68       92.90      9.94 o 
   2   3   6     1760.03     1676.47     49.73 o 
   3   3   6     1595.57     1701.93     36.61 o 
   4   3   6     1154.86     1082.01     67.33 o 
   5   3   6        1.64       40.37     17.96 o 
   6   3   6       13.44       70.79     24.03 o 
   7   3   6      451.08      551.57     82.67 o 
   8   3   6      160.03      128.19     27.89 o 
   9   3   6      231.83      242.92     50.20 o 
  10   3   6      127.13      115.39     28.96 o 
 -15   4   6      380.46      345.83     70.27 o 
 -14   4   6      242.17      203.19     37.64 o 
 -13   4   6        3.85       24.44     33.18 o 
 -12   4   6      281.23      330.86     71.35 o 
 -11   4   6     2506.46     2906.17    157.47 o 
 -10   4   6     2482.78     2723.49    171.58 o 
  -9   4   6     6241.22     6435.64    238.72 o 
  -8   4   6     1924.11     2108.40     76.64 o 
  -7   4   6     1767.44     1776.95    108.72 o 
  -6   4   6     5241.96     5360.43    126.58 o 
  -5   4   6    16135.58    15717.20    167.54 o 
  -4   4   6     2497.06     2453.26     64.53 o 
  -3   4   6    15361.56    14986.60    198.79 o 
  -2   4   6     1143.21     1040.73     26.47 o 
  -1   4   6      749.99      699.45     20.88 o 
   0   4   6     1452.13     1367.53     28.82 o 
   1   4   6    11864.87    11854.33    116.55 o 
   2   4   6     1052.22      993.35     25.81 o 
   3   4   6     2065.85     2144.84     42.06 o 
   4   4   6     3126.11     3102.13    108.90 o 
   5   4   6      277.90      283.75     39.85 o 
   6   4   6      475.35      571.70     63.71 o 
   7   4   6     4053.38     4292.78    131.44 o 
   8   4   6       25.69       53.68     25.50 o 
   9   4   6      416.11      383.63     63.93 o 
  10   4   6       32.05       92.44     27.88 o 
 -15   5   6     1193.54     1113.69    129.73 o 
 -14   5   6      883.09      853.99    105.42 o 
 -13   5   6     1726.63     1929.42    119.83 o 
 -12   5   6     3933.97     4271.64    257.05 o 
 -11   5   6      572.50      568.54     71.83 o 
 -10   5   6        0.56       44.03     22.45 o 
  -9   5   6     4881.11     4880.62    222.40 o 
  -8   5   6    12154.54    12805.61    493.91 o 
  -7   5   6     2326.08     2366.18     95.90 o 
  -6   5   6      792.69      630.23     42.29 o 
  -5   5   6      116.53      110.67     17.94 o 
  -4   5   6       66.21       80.56      9.73 o 
  -3   5   6      608.42      542.66     25.15 o 
  -2   5   6    14476.32    14233.54    206.79 o 
  -1   5   6     2590.24     2692.71     44.91 o 
   0   5   6     6639.80     6775.20     58.85 o 
   1   5   6     3833.77     3830.60     60.66 o 
   2   5   6     6025.44     6098.73     79.59 o 
   3   5   6        1.27       24.44      8.57 o 
   4   5   6    11167.29    11391.73    165.64 o 
   5   5   6      769.18      793.26     92.15 o 
   6   5   6     1001.14      937.03     98.58 o 
   7   5   6     1828.35     1934.39    111.78 o 
   8   5   6      134.99      156.19     32.88 o 
   9   5   6       13.45       30.56     25.94 o 
  10   5   6      753.35      650.97    102.16 o 
 -15   6   6     1358.42     1335.61    146.61 o 
 -14   6   6        8.52       28.74     24.03 o 
 -13   6   6      139.69      170.54     35.34 o 
 -12   6   6     3948.55     4151.75    232.56 o 
 -11   6   6      592.86      599.72     65.69 o 
 -10   6   6     3939.39     4353.91    155.69 o 
  -9   6   6     1382.69     1425.74     88.64 o 
  -8   6   6      624.43      787.59     80.48 o 
  -7   6   6     1308.14     1458.78     79.54 o 
  -6   6   6      198.18      135.93     28.52 o 
  -5   6   6     7051.62     6685.62    139.04 o 
  -4   6   6     7086.58     7033.51    105.39 o 
  -3   6   6     2510.71     2395.54     67.69 o 
  -2   6   6     1294.33     1116.92     39.35 o 
  -1   6   6     1743.29     1638.46     31.66 o 
   0   6   6       68.89       65.26      7.59 o 
   1   6   6    17798.02    17892.20    172.82 o 
   2   6   6      378.40      353.54     18.16 o 
   3   6   6      605.85      594.90     48.01 o 
   4   6   6      557.51      531.40     51.84 o 
   5   6   6      463.50      532.10     42.06 o 
   6   6   6      479.26      468.61     53.57 o 
   7   6   6     4877.54     4858.45    225.34 o 
   8   6   6       11.87       31.64     30.79 o 
   9   6   6        3.14       52.63     19.20 o 
  10   6   6       39.02       88.75     30.83 o 
 -15   7   6       97.68      115.28     25.81 o 
 -14   7   6      110.12      142.86     27.68 o 
 -13   7   6     3461.92     4202.77    278.69 o 
 -12   7   6      960.50     1117.51    114.73 o 
 -11   7   6      763.41      730.54    115.75 o 
 -10   7   6      141.97      194.31     32.12 o 
  -9   7   6      715.19      736.14     80.39 o 
  -8   7   6      453.08      403.83     50.73 o 
  -7   7   6     2505.45     2404.55     98.53 o 
  -6   7   6     2408.03     2596.65     80.47 o 
  -5   7   6      129.49      105.02     13.53 o 
  -4   7   6        8.26       15.98     10.15 o 
  -3   7   6      824.48      816.92     36.53 o 
  -2   7   6    12807.93    13008.32    131.44 o 
  -1   7   6     5398.20     5397.97     96.51 o 
   0   7   6        8.60       20.02      5.08 o 
   1   7   6       35.84       43.16      7.77 o 
   2   7   6      591.25      543.34     31.50 o 
   3   7   6     2596.53     2504.36     47.33 o 
   4   7   6     2939.71     2970.67     68.58 o 
   5   7   6      270.77      272.20     42.12 o 
   6   7   6      760.72      873.10    107.90 o 
   7   7   6      293.84      273.71     48.07 o 
   8   7   6      427.00      405.46     65.40 o 
   9   7   6      202.90      133.48     28.56 o 
  10   7   6      108.38      105.16     30.03 o 
 -15   8   6       56.86       51.12     22.11 o 
 -14   8   6      479.89      440.54     60.86 o 
 -13   8   6      815.93      761.01     98.79 o 
 -12   8   6      316.81      322.43     38.73 o 
 -11   8   6       62.94       87.52     21.57 o 
 -10   8   6     2796.84     3128.03    152.97 o 
  -9   8   6     2701.25     2722.96    106.49 o 
  -8   8   6       34.57       43.05     21.57 o 
  -7   8   6     1355.47     1210.21     93.17 o 
  -6   8   6      741.56      713.78     56.10 o 
  -5   8   6      571.50      508.52     37.71 o 
  -4   8   6     5483.68     5590.03    116.54 o 
  -3   8   6      118.25      151.52     24.58 o 
  -2   8   6     1569.40     1435.76     50.05 o 
  -1   8   6     1447.78     1465.27     38.88 o 
   0   8   6      225.27      213.39     17.46 o 
   1   8   6        4.60       27.17      5.96 o 
   2   8   6    15495.85    15695.87    226.20 o 
   3   8   6     3341.57     3407.77     63.82 o 
   4   8   6     2750.45     2653.09     80.38 o 
   5   8   6       78.23       62.07     18.95 o 
   6   8   6     1714.28     1855.37     69.17 o 
   7   8   6      141.91      171.61     34.63 o 
   8   8   6      774.04      709.63     93.17 o 
   9   8   6      167.47      220.65     41.62 o 
  10   8   6       52.13       74.99     27.13 o 
 -15   9   6      121.27      167.44     37.75 o 
 -14   9   6       67.50       77.82     23.25 o 
 -13   9   6      219.73      235.19     38.83 o 
 -12   9   6        6.24       41.11     17.78 o 
 -11   9   6      814.32      883.30     86.03 o 
 -10   9   6     1530.99     1432.40     91.03 o 
  -9   9   6     6530.22     6732.07    167.12 o 
  -8   9   6      280.60      294.61     40.92 o 
  -7   9   6    15921.36    16686.54    383.34 o 
  -6   9   6      606.48      627.92     47.71 o 
  -5   9   6     3793.45     3847.55     86.21 o 
  -4   9   6     1219.00     1083.20    100.98 o 
  -3   9   6     5578.02     5423.93    125.50 o 
  -2   9   6     1127.40     1097.93     57.44 o 
  -1   9   6     4987.60     5206.86    224.52 o 
   0   9   6     1607.40     1520.78     46.09 o 
   1   9   6     1512.65     1414.91     26.23 o 
   2   9   6     9690.68     9647.93    215.32 o 
   3   9   6      632.74      654.04     42.57 o 
   4   9   6      666.07      684.38     82.61 o 
   5   9   6     3970.65     4218.04    203.62 o 
   6   9   6      911.63      939.07    125.96 o 
   7   9   6      563.36      464.47     65.91 o 
   8   9   6      628.59      675.15     99.55 o 
   9   9   6       79.88      109.06     29.06 o 
  10   9   6       31.16       27.90     35.33 o 
 -15  10   6       10.50       41.53     22.01 o 
 -14  10   6      167.35      151.41     32.17 o 
 -13  10   6      254.46      307.27     43.05 o 
 -12  10   6      194.03      213.12     29.74 o 
 -11  10   6     1357.93     1510.83    121.17 o 
 -10  10   6      393.93      430.81     48.95 o 
  -9  10   6       32.10       84.57     21.83 o 
  -8  10   6     7955.35     8092.52    154.01 o 
  -7  10   6       93.52      145.94     25.29 o 
  -6  10   6     4808.19     4661.16     98.35 o 
  -5  10   6     2696.76     2588.74     90.88 o 
  -4  10   6     6079.82     5917.91    137.66 o 
  -3  10   6       15.23       31.40     13.22 o 
  -2  10   6     7766.41     7515.88    121.73 o 
  -1  10   6       19.63       17.14     10.10 o 
   0  10   6    13883.34    14132.64    197.35 o 
   1  10   6    11959.26    11972.58    281.11 o 
   2  10   6     7826.70     8139.82    192.63 o 
   3  10   6     1180.67     1190.05     40.25 o 
   4  10   6       13.97       27.17     13.51 o 
   5  10   6     2777.88     2974.94    127.28 o 
   6  10   6       81.79       79.30     22.54 o 
   7  10   6      471.23      439.77     61.69 o 
   8  10   6     1086.85     1053.02    136.56 o 
   9  10   6      301.82      236.66     47.67 o 
  10  10   6      259.08      238.52     42.37 o 
 -14  11   6      200.28      165.87     29.79 o 
 -13  11   6       75.54       99.57     26.05 o 
 -12  11   6      391.36      335.96     46.32 o 
 -11  11   6     3345.37     4006.12    173.13 o 
 -10  11   6      499.98      486.50     47.30 o 
  -9  11   6     2098.61     2195.23    105.67 o 
  -8  11   6      522.65      553.86     63.97 o 
  -7  11   6      797.79      781.88     66.97 o 
  -6  11   6       35.86       27.57      9.44 o 
  -5  11   6     5437.60     5395.78    107.40 o 
  -4  11   6     1453.14     1362.83     69.77 o 
  -3  11   6    21652.97    22403.35    290.72 o 
  -2  11   6     1406.87     1415.43     48.07 o 
  -1  11   6     1209.14     1352.35     76.85 o 
   0  11   6     3396.55     3392.77     67.63 o 
   1  11   6      958.54      992.24     45.65 o 
   2  11   6     4003.94     3952.90     89.05 o 
   3  11   6       17.79       34.70      7.62 o 
   4  11   6     1265.64     1162.51     44.07 o 
   5  11   6      311.63      337.04     41.43 o 
   6  11   6        9.86       48.19     19.34 o 
   7  11   6       43.06       63.65     23.33 o 
   8  11   6     1404.88     1338.49    123.53 o 
   9  11   6       96.79       82.89     21.21 o 
 -14  12   6     1179.93     1152.77     99.33 o 
 -13  12   6      840.18      814.02    101.37 o 
 -12  12   6     1059.95     1004.56    105.98 o 
 -11  12   6      284.98      253.91     35.47 o 
 -10  12   6      907.38      992.20     72.68 o 
  -9  12   6     2358.60     2649.31    100.36 o 
  -8  12   6      354.28      397.18     40.43 o 
  -7  12   6      112.25      114.05     20.53 o 
  -6  12   6     2978.32     2970.77    111.59 o 
  -5  12   6        7.57       26.54     14.26 o 
  -4  12   6     1526.08     1464.44     90.59 o 
  -3  12   6     3084.38     3082.45     61.64 o 
  -2  12   6     4089.38     4044.73    140.46 o 
  -1  12   6     2888.56     3078.55    152.75 o 
   0  12   6     1932.29     1896.77     40.78 o 
   1  12   6      290.19      297.01     26.82 o 
   2  12   6     1234.98     1322.32     41.56 o 
   3  12   6     2364.05     2397.49     57.31 o 
   4  12   6      865.11      875.43     72.33 o 
   5  12   6      847.25      792.29     93.05 o 
   6  12   6      209.82      225.83     38.21 o 
   7  12   6      144.58      142.26     31.07 o 
   8  12   6        6.96       41.19     19.46 o 
   9  12   6        2.31       25.19     18.79 o 
 -14  13   6      161.42      170.16     33.80 o 
 -13  13   6       54.29       83.47     25.46 o 
 -12  13   6      455.05      485.16     47.30 o 
 -11  13   6     1701.01     1760.13    111.39 o 
 -10  13   6       90.11      121.84     24.14 o 
  -9  13   6       22.37       45.89     17.04 o 
  -8  13   6      862.87      889.80     74.41 o 
  -7  13   6     1873.39     1921.42     88.75 o 
  -6  13   6     3910.78     3713.31     84.84 o 
  -5  13   6      559.20      561.58     33.10 o 
  -4  13   6     4937.08     4914.23     97.58 o 
  -3  13   6     2670.11     2779.97    133.69 o 
  -2  13   6     7090.57     7238.14    198.12 o 
  -1  13   6     2098.23     2246.25    134.42 o 
   0  13   6     3224.21     3069.50    108.16 o 
   1  13   6        8.65       18.64      6.81 o 
   2  13   6     1398.65     1531.93     65.23 o 
   3  13   6      323.20      278.47     30.59 o 
   4  13   6      157.98      162.86     23.51 o 
   5  13   6       27.54       34.35     13.27 o 
   6  13   6      485.68      467.43     69.37 o 
   7  13   6      697.40      557.44     83.82 o 
   8  13   6      126.35      115.66     35.14 o 
   9  13   6        8.87       23.24     30.52 o 
 -14  14   6      128.95      112.41     26.19 o 
 -13  14   6        0.14       61.84     19.47 o 
 -12  14   6       47.95       85.75     25.38 o 
 -11  14   6     1359.60     1251.13    106.55 o 
 -10  14   6       28.91       59.29     18.40 o 
  -9  14   6      857.43      879.18     89.39 o 
  -8  14   6        1.80       50.87     18.15 o 
  -7  14   6      114.16      101.75     17.65 o 
  -6  14   6     1727.37     1684.25     94.86 o 
  -5  14   6     2818.57     2746.55     77.95 o 
  -4  14   6     7048.97     6664.50    178.30 o 
  -3  14   6     3009.94     3198.41    148.24 o 
  -2  14   6       20.03       13.52     21.67 o 
  -1  14   6       43.53       73.49     26.36 o 
   0  14   6      282.47      251.89     22.40 o 
   1  14   6     4329.50     4472.06     76.54 o 
   2  14   6      969.63      996.98     36.29 o 
   3  14   6     7694.62     8035.03    167.73 o 
   4  14   6     2379.38     2491.46     61.96 o 
   5  14   6      565.43      511.05     57.71 o 
   6  14   6        0.81       28.78     15.92 o 
   7  14   6      497.74      410.37     61.78 o 
   8  14   6      136.31      147.57     34.99 o 
   9  14   6      262.49      281.89     74.43 o 
 -14  15   6      132.39      112.31     28.81 o 
 -13  15   6      184.03      201.75     29.68 o 
 -12  15   6        3.68       39.49     22.80 o 
 -11  15   6      319.11      297.31     39.74 o 
 -10  15   6       16.64       25.73     17.19 o 
  -9  15   6     1153.76     1164.43    101.44 o 
  -8  15   6     5034.32     5016.17    214.01 o 
  -7  15   6      142.04      132.18     22.13 o 
  -6  15   6     1115.98     1067.69     64.33 o 
  -5  15   6       31.56       46.58     20.96 o 
  -4  15   6      139.93      102.21     17.10 o 
  -3  15   6       19.97       90.97     31.03 o 
  -2  15   6     2464.04     2619.11    130.97 o 
  -1  15   6      266.80      287.18     42.57 o 
   0  15   6      489.55      506.48     41.57 o 
   1  15   6     5413.26     5414.27    116.58 o 
   2  15   6      216.43      205.58     23.51 o 
   3  15   6      270.45      241.62     33.10 o 
   4  15   6     1055.67     1091.60     76.84 o 
   5  15   6     1125.62     1111.72     97.15 o 
   6  15   6      656.06      668.00    103.67 o 
   7  15   6      489.67      600.75    134.76 o 
   8  15   6      110.14      109.86     38.91 o 
   9  15   6        0.82       88.79     36.44 o 
 -13  16   6       46.33       67.31     28.92 o 
 -12  16   6      458.68      374.31     84.41 o 
 -11  16   6      903.30      825.31     93.94 o 
 -10  16   6      911.13      845.83     93.64 o 
  -9  16   6       90.11       87.32     24.49 o 
  -8  16   6       31.25       18.02     14.52 o 
  -7  16   6      164.78      184.58     28.73 o 
  -6  16   6     2797.55     2643.64    157.76 o 
  -5  16   6      149.75      160.60     26.36 o 
  -4  16   6      440.81      427.89     31.67 o 
  -3  16   6      198.90      207.42     23.37 o 
  -2  16   6     2138.10     2139.13    125.32 o 
  -1  16   6     1012.99     1062.76    116.83 o 
   0  16   6      472.67      501.84     60.56 o 
   1  16   6     2280.83     2133.48     45.68 o 
   2  16   6      419.22      402.99     46.73 o 
   3  16   6       17.68       24.35     13.19 o 
   4  16   6     2068.17     2269.36    140.64 o 
   5  16   6       97.46      131.74     42.09 o 
   6  16   6      266.03      269.74     66.25 o 
   7  16   6     1858.09     1938.42    204.80 o 
   8  16   6      140.55      101.89     90.19 o 
 -13  17   6      436.61      391.52     67.15 o 
 -12  17   6       47.07       55.74     19.36 o 
 -11  17   6       35.74       80.77     24.75 o 
 -10  17   6       22.69       41.81     21.12 o 
  -9  17   6      858.14      796.09     91.13 o 
  -8  17   6       13.32       33.95     21.45 o 
  -7  17   6      920.86      859.97     93.44 o 
  -6  17   6      178.75      153.93     20.92 o 
  -5  17   6     2904.51     2889.88    125.29 o 
  -4  17   6      593.33      578.33     72.34 o 
  -3  17   6       22.48       38.82     13.02 o 
  -2  17   6     2007.29     2184.61    141.31 o 
  -1  17   6      116.62      148.98     34.75 o 
   0  17   6     1680.41     1725.00    142.21 o 
   1  17   6      727.73      664.24     68.09 o 
   2  17   6      923.13      998.32     69.00 o 
   3  17   6        4.63       61.16     24.06 o 
   4  17   6      345.04      379.10     54.83 o 
   5  17   6       20.69       43.74     31.39 o 
   6  17   6     2629.26     2887.55    243.00 o 
   7  17   6       45.75       35.76     33.31 o 
   8  17   6       19.13       78.26     30.61 o 
 -13  18   6      165.71      155.60     39.70 o 
 -12  18   6      249.93      265.61     38.96 o 
 -11  18   6      553.95      601.27     67.26 o 
 -10  18   6     1032.88      917.61     85.73 o 
  -9  18   6      253.66      262.57     33.47 o 
  -8  18   6     1086.44     1055.44     52.31 o 
  -7  18   6       39.29       23.92     19.76 o 
  -6  18   6      108.69      111.97     21.47 o 
  -5  18   6       91.43       71.20     18.79 o 
  -4  18   6      804.93      832.01     80.76 o 
  -3  18   6     2930.47     2887.77    133.45 o 
  -2  18   6      165.35      104.92     19.42 o 
  -1  18   6        0.47        2.77      8.88 o 
   0  18   6       30.34       46.30     14.27 o 
   1  18   6      744.07      812.26     98.25 o 
   2  18   6     3400.48     3296.81    135.22 o 
   3  18   6     4129.17     4378.63    150.96 o 
   4  18   6      117.68      216.31     48.77 o 
   5  18   6      548.25      556.93     88.46 o 
   6  18   6        9.89       51.40     29.91 o 
   7  18   6       63.16       87.97     44.11 o 
   8  18   6        4.48       15.37     38.73 o 
 -12  19   6       19.54       37.58     26.61 o 
 -11  19   6       91.76       74.71     23.96 o 
 -10  19   6      483.84      427.07     55.10 o 
  -9  19   6       17.13       40.94     17.42 o 
  -8  19   6      948.70      995.71     94.91 o 
  -7  19   6      171.48      143.40     24.82 o 
  -6  19   6       60.86       84.41     42.11 o 
  -5  19   6      268.81      282.51     32.09 o 
  -4  19   6      157.56      133.12     38.67 o 
  -3  19   6      708.68      728.88     83.03 o 
  -2  19   6       14.82       31.91     27.56 o 
  -1  19   6     1763.12     1907.33    142.97 o 
   0  19   6     5306.81     5521.64    243.68 o 
   1  19   6       19.18       65.02     21.76 o 
   2  19   6       10.25       40.18     23.02 o 
   3  19   6      382.61      354.72     48.41 o 
   4  19   6      537.83      521.04     87.69 o 
   5  19   6      979.89      909.02    118.23 o 
   6  19   6     1065.46     1051.33    263.59 o 
   7  19   6       56.67        7.29     41.76 o 
 -12  20   6        1.68       41.99     34.62 o 
 -11  20   6       20.07       31.30     30.01 o 
 -10  20   6      111.34      100.32     22.94 o 
  -9  20   6      188.87      193.39     38.11 o 
  -8  20   6        6.85       35.94     17.85 o 
  -7  20   6       48.74       63.31     31.93 o 
  -6  20   6      914.37      879.29    122.40 o 
  -5  20   6      303.63      260.47     48.95 o 
  -4  20   6       35.34       87.20     37.34 o 
  -3  20   6      552.38      742.11     92.89 o 
  -2  20   6       65.64       92.78     31.65 o 
  -1  20   6       54.79       90.30     29.56 o 
   0  20   6       30.07       60.03     20.80 o 
   1  20   6     1584.50     1614.82     86.62 o 
   2  20   6      442.40      443.18     55.25 o 
   3  20   6      519.18      546.96     74.45 o 
   4  20   6        7.41       60.99     25.33 o 
   5  20   6      130.24      161.64     30.38 o 
   6  20   6       38.20       53.71     52.18 o 
   7  20   6      114.85      103.35     43.24 o 
 -12  21   6      306.90      230.10     43.30 o 
 -11  21   6       54.17      149.53     47.74 o 
 -10  21   6      245.17      231.42     58.44 o 
  -9  21   6      267.48      303.19    103.95 o 
  -8  21   6        7.87       68.12     41.96 o 
  -7  21   6        1.98       48.37     26.84 o 
  -6  21   6       97.47       83.08     31.95 o 
  -5  21   6      870.16     1023.96    139.31 o 
  -4  21   6       56.09       52.75     32.60 o 
  -3  21   6      367.51      467.41     72.48 o 
  -2  21   6     2220.07     2460.06    158.71 o 
  -1  21   6      148.69      198.23     42.64 o 
   0  21   6        4.41       31.78     24.29 o 
   1  21   6      369.19      371.69     50.39 o 
   2  21   6     1056.69      926.10     99.22 o 
   3  21   6      146.08      159.49     34.07 o 
   4  21   6       20.85       39.98     32.69 o 
   5  21   6      280.17      217.87     48.45 o 
   6  21   6      129.52      120.62     49.10 o 
   7  21   6        2.74       50.52     25.60 o 
 -11  22   6       68.46       64.58     45.41 o 
 -10  22   6     1137.49     1160.52    207.79 o 
  -9  22   6       89.64       72.40     31.82 o 
  -8  22   6      242.54      234.43     46.14 o 
  -7  22   6      114.92      135.65     39.76 o 
  -6  22   6      378.35      461.81     76.35 o 
  -5  22   6       49.35       92.66     33.67 o 
  -4  22   6     2206.03     2367.18    205.20 o 
  -3  22   6      938.18     1019.82     87.35 o 
  -2  22   6       14.63       52.28     35.47 o 
  -1  22   6      426.28      512.45     82.37 o 
   0  22   6      491.34      550.86     76.44 o 
   1  22   6      260.45      303.58     47.79 o 
   2  22   6     2019.79     2176.77     89.50 o 
   3  22   6      656.00      664.02     86.03 o 
   4  22   6      544.00      524.18     94.33 o 
   5  22   6     1032.05      928.51    186.63 o 
   6  22   6      107.32      134.58     40.25 o 
 -11  23   6       11.30       28.64     23.56 o 
 -10  23   6        2.23       53.37     27.76 o 
  -9  23   6      598.51      552.62    110.84 o 
  -8  23   6      124.66       86.46     30.30 o 
  -7  23   6     4271.02     4784.62    258.44 o 
  -6  23   6      151.48      136.84     32.37 o 
  -5  23   6       42.38       91.19     45.96 o 
  -4  23   6     3389.44     3359.71    249.84 o 
  -3  23   6        0.15       52.20     30.75 o 
  -2  23   6      233.01      193.14     49.51 o 
  -1  23   6     3581.51     3900.20    117.09 o 
   0  23   6      652.15      744.95     96.10 o 
   1  23   6       55.56       80.63     27.01 o 
   2  23   6      550.03      556.35     92.02 o 
   3  23   6      759.34      779.15     95.97 o 
   4  23   6      106.45      128.57     34.83 o 
   5  23   6      592.36      435.83     92.59 o 
   6  23   6      581.83      593.78    144.62 o 
 -10  24   6     2033.46     1904.02    223.61 o 
  -9  24   6        4.24       46.24     38.18 o 
  -8  24   6       26.05       59.20     37.76 o 
  -7  24   6      432.73      400.04     64.29 o 
  -6  24   6       21.31       62.81     34.91 o 
  -5  24   6      245.66      307.34     58.27 o 
  -4  24   6     5419.88     6258.11    344.13 o 
  -3  24   6      967.84     1039.08    108.77 o 
  -2  24   6       99.35      156.08     42.97 o 
  -1  24   6     1036.96     1027.58    137.67 o 
   0  24   6      133.98      133.63     35.29 o 
   1  24   6      179.49      157.95     51.37 o 
   2  24   6      743.92      688.39     97.11 o 
   3  24   6      533.29      547.04    109.76 o 
   4  24   6      234.61      216.07     59.30 o 
   5  24   6      218.46      216.06     47.54 o 
 -10  25   6       38.11       46.31     24.63 o 
  -9  25   6      235.58      166.30     33.67 o 
  -8  25   6       27.68       44.44     30.23 o 
  -7  25   6     1877.71     1957.84    173.04 o 
  -6  25   6      595.83      520.89     97.35 o 
  -5  25   6       39.11       39.06     36.28 o 
  -4  25   6     1961.88     1878.30    232.58 o 
  -3  25   6       31.45       49.53     39.83 o 
  -2  25   6        0.61       58.91     36.24 o 
  -1  25   6      454.23      404.38     97.26 o 
   0  25   6      267.29      271.92     47.12 o 
   1  25   6      539.12      515.68     75.50 o 
   2  25   6       68.22       97.36     19.61 o 
   3  25   6       50.21       59.78     26.75 o 
   4  25   6       12.61       61.34     23.54 o 
   5  25   6      353.15      278.41     84.48 o 
  -9  26   6      578.46      502.65     78.71 o 
  -8  26   6       20.59        7.29     31.43 o 
  -7  26   6       58.03       84.84     26.36 o 
  -6  26   6        1.34       67.60     35.77 o 
  -5  26   6      307.38      256.86     63.59 o 
  -4  26   6       64.53       87.52     44.65 o 
  -3  26   6      190.57      226.23     61.89 o 
  -2  26   6      154.49      143.64     42.33 o 
  -1  26   6       39.96       79.69     33.59 o 
   0  26   6        1.91       52.61     21.68 o 
   1  26   6      227.01      216.82     39.50 o 
   2  26   6      368.13      366.42     55.71 o 
   3  26   6       93.85      132.44     36.65 o 
   4  26   6       80.66       97.79     31.43 o 
  -8  27   6        4.22       41.54     26.52 o 
  -7  27   6      832.07      759.78    114.59 o 
  -6  27   6      569.63      551.87     83.05 o 
  -5  27   6      126.11      127.14     43.66 o 
  -4  27   6      182.08      213.63     59.60 o 
  -3  27   6      490.19      472.17    102.43 o 
  -2  27   6     1236.95     1331.58    176.55 o 
  -1  27   6      140.68      154.51     43.02 o 
   0  27   6     1596.65     1416.38    150.61 o 
   1  27   6      397.19      479.45     81.97 o 
   2  27   6       59.38       55.46     26.44 o 
   3  27   6        1.26       29.37     37.91 o 
  -7  28   6       82.92       93.86     39.53 o 
  -6  28   6       87.84      113.67     54.38 o 
  -5  28   6      206.34      213.72     57.91 o 
  -4  28   6      875.56      732.84    142.93 o 
  -3  28   6      749.47      853.59    285.69 o 
  -2  28   6      229.80      243.38     62.78 o 
  -1  28   6       35.24       81.73     27.62 o 
   0  28   6      275.18      269.48     55.81 o 
   1  28   6       37.30       42.19     17.07 o 
   2  28   6      242.13      158.64     36.06 o 
  -6  29   6      507.86      460.90    112.10 o 
  -5  29   6      809.01      846.56    125.11 o 
  -4  29   6      221.13      213.25     53.35 o 
  -3  29   6      462.73      444.02     79.48 o 
  -2  29   6      168.05       88.10     32.31 o 
  -1  29   6      216.71      234.43     51.41 o 
   0  29   6     2108.51     1824.96    294.66 o 
   1  29   6       36.12       29.01     23.44 o 
  -4  30   6       93.97       31.88     33.94 o 
  -3  30   6     1252.21     1102.95    200.28 o 
  -2  30   6       42.78       51.25     25.52 o 
  -1  30   6       22.28       50.01     35.97 o 
 -15   1   7       42.89       66.92     26.20 o 
 -14   1   7      273.39      286.66     46.94 o 
 -13   1   7     1102.57     1007.60    134.02 o 
 -12   1   7       14.55       58.16     25.02 o 
 -11   1   7       43.15       54.79     24.64 o 
 -10   1   7       64.86       55.80     17.70 o 
  -9   1   7       25.37       53.28     22.09 o 
  -8   1   7      269.88      270.40     38.71 o 
  -7   1   7     1584.66     1567.19    115.83 o 
  -6   1   7        7.17       27.65      9.49 o 
  -5   1   7      198.98      185.25     21.10 o 
  -4   1   7      767.89      698.70     54.14 o 
  -3   1   7     4462.15     4398.83     93.52 o 
  -2   1   7       34.67       33.91      8.23 o 
  -1   1   7     1213.27     1111.96     34.68 o 
   0   1   7     9498.35     9000.82     92.49 o 
   1   1   7      563.87      489.15     22.96 o 
   2   1   7     2003.12     1906.66     39.52 o 
   3   1   7      253.25      257.03     41.92 o 
   4   1   7     2000.44     1979.64     58.03 o 
   5   1   7     3296.16     3574.49    134.61 o 
   6   1   7      616.26      752.22    116.83 o 
   7   1   7      836.89      899.40    110.31 o 
   8   1   7      331.03      302.25     49.41 o 
   9   1   7      436.02      373.09     65.86 o 
 -15   2   7       43.94       44.50     22.06 o 
 -14   2   7        0.03       12.34     21.97 o 
 -13   2   7      605.95      766.07     92.08 o 
 -12   2   7        0.05       50.91     27.21 o 
 -11   2   7       41.11       54.90     19.01 o 
 -10   2   7     6663.31     6778.64    175.95 o 
  -9   2   7      292.20      320.79     37.71 o 
  -8   2   7      523.49      509.94     47.61 o 
  -7   2   7        4.05       15.62     20.45 o 
  -6   2   7     3389.19     3279.97     96.18 o 
  -5   2   7       74.27       74.18     15.18 o 
  -4   2   7     6879.04     6581.71    214.66 o 
  -3   2   7     8885.79     8728.54    191.17 o 
  -2   2   7      678.09      661.94     28.82 o 
  -1   2   7     1055.71     1122.08     32.03 o 
   0   2   7      916.29      829.49     33.46 o 
   1   2   7      209.86      222.65     19.15 o 
   2   2   7     7670.56     7471.81    133.98 o 
   3   2   7     8838.00     9169.21    171.97 o 
   4   2   7     1413.90     1467.27     66.85 o 
   5   2   7        9.32       53.01     19.11 o 
   6   2   7      106.11      154.96     35.66 o 
   7   2   7     1931.42     2232.22    128.60 o 
   8   2   7      628.51      639.99     67.24 o 
   9   2   7      502.84      510.93     74.73 o 
 -15   3   7        1.60       44.29     20.06 o 
 -14   3   7      173.36      171.16     32.58 o 
 -13   3   7     1330.90     1356.96    135.62 o 
 -12   3   7        5.57       35.08     19.33 o 
 -11   3   7       46.29       74.31     29.56 o 
 -10   3   7       85.76      144.01     29.69 o 
  -9   3   7     2806.66     2792.51    105.92 o 
  -8   3   7     1111.57     1154.13    104.38 o 
  -7   3   7    16326.11    16719.62    234.76 o 
  -6   3   7     1685.40     1637.36     70.13 o 
  -5   3   7        7.75       16.98      9.64 o 
  -4   3   7     1943.90     2055.39     63.13 o 
  -3   3   7     4340.88     4118.67     99.35 o 
  -2   3   7     2847.90     2903.09     73.22 o 
  -1   3   7    16122.31    16403.11    179.87 o 
   0   3   7     7359.83     7057.85     99.05 o 
   1   3   7      588.49      553.96     25.49 o 
   2   3   7     1976.43     2130.34     43.98 o 
   3   3   7      630.31      681.62     85.03 o 
   4   3   7     1037.57     1052.90    145.94 o 
   5   3   7      876.87     1028.85    122.67 o 
   6   3   7     2216.39     2485.43     97.82 o 
   7   3   7      572.43      639.11     93.28 o 
   8   3   7       70.95       78.44     28.19 o 
   9   3   7      226.23      163.54     47.31 o 
 -15   4   7      959.25      790.76    148.56 o 
 -14   4   7      399.50      432.03     59.24 o 
 -13   4   7       40.25       56.72     20.46 o 
 -12   4   7     1324.87     1323.06    140.12 o 
 -11   4   7        0.51       44.55     22.02 o 
 -10   4   7     2681.79     2739.41    159.54 o 
  -9   4   7     1960.58     2012.86    138.59 o 
  -8   4   7     1111.86     1125.26     82.91 o 
  -7   4   7     1642.95     1594.54     70.49 o 
  -6   4   7      424.21      446.03     47.47 o 
  -5   4   7       28.47       55.74     11.37 o 
  -4   4   7    12475.60    11327.42    175.97 o 
  -3   4   7      220.57      167.82     17.36 o 
  -2   4   7      190.68      212.45     17.98 o 
  -1   4   7     2771.77     2789.52     53.41 o 
   0   4   7      954.49      924.03     31.42 o 
   1   4   7      201.02      190.34     17.87 o 
   2   4   7     2164.28     2021.07     42.87 o 
   3   4   7      102.14       93.73     15.01 o 
   4   4   7       78.99      103.51     25.67 o 
   5   4   7      372.60      411.46     59.46 o 
   6   4   7     1147.35     1163.71    170.36 o 
   7   4   7     2114.67     2214.95    159.15 o 
   8   4   7      231.76      223.28     42.65 o 
   9   4   7     1407.77     1402.51    188.02 o 
 -15   5   7      163.62      163.16     40.02 o 
 -14   5   7        1.49       23.79     22.71 o 
 -13   5   7       77.55       89.83     29.22 o 
 -12   5   7      398.38      382.35     49.60 o 
 -11   5   7      347.09      383.86     55.18 o 
 -10   5   7      185.85      200.16     33.99 o 
  -9   5   7       89.34      112.55     28.58 o 
  -8   5   7       90.55      104.43     23.47 o 
  -7   5   7     2235.30     2282.26     98.00 o 
  -6   5   7      197.32      249.32     21.45 o 
  -5   5   7      242.24      229.99     25.77 o 
  -4   5   7      356.69      356.87     28.86 o 
  -3   5   7     3676.20     3750.38     66.87 o 
  -2   5   7     6349.21     6434.53    108.99 o 
  -1   5   7     2969.60     2829.71     56.07 o 
   0   5   7      562.53      527.10     29.90 o 
   1   5   7      162.05      145.24     14.58 o 
   2   5   7      295.49      280.11     32.28 o 
   3   5   7     1732.75     1676.89     36.19 o 
   4   5   7      232.92      319.38     45.60 o 
   5   5   7       82.35      110.73     25.12 o 
   6   5   7      628.94      609.70     96.18 o 
   7   5   7      554.43      549.20     82.69 o 
   8   5   7       52.21       56.02     32.75 o 
   9   5   7        1.28       20.44     15.74 o 
 -15   6   7      344.19      314.94     57.76 o 
 -14   6   7      416.68      386.32     55.70 o 
 -13   6   7      209.88      256.86     41.82 o 
 -12   6   7      413.91      465.01     52.28 o 
 -11   6   7      529.71      495.77     57.94 o 
 -10   6   7       21.20       48.42     24.28 o 
  -9   6   7     2849.47     3067.22    152.94 o 
  -8   6   7       37.85       63.91     18.60 o 
  -7   6   7      186.76      231.12     28.19 o 
  -6   6   7      129.10      146.57     19.10 o 
  -5   6   7     5068.68     5075.16    102.48 o 
  -4   6   7     2220.92     2069.92     54.82 o 
  -3   6   7     2818.77     2758.36     73.68 o 
  -2   6   7      479.44      549.15     36.18 o 
  -1   6   7      160.98      147.89     13.72 o 
   0   6   7      153.15      127.79     14.37 o 
   1   6   7     1444.82     1303.12     31.07 o 
   2   6   7      457.05      429.50     27.74 o 
   3   6   7      390.21      404.14     43.48 o 
   4   6   7      687.98      736.74     98.44 o 
   5   6   7      588.60      654.39     90.13 o 
   6   6   7      827.60      874.11    117.20 o 
   7   6   7       29.61       54.49     25.90 o 
   8   6   7       58.78       75.90     26.92 o 
   9   6   7      651.49      540.15     97.26 o 
 -15   7   7      561.89      529.12     73.41 o 
 -14   7   7      877.44      754.59    105.50 o 
 -13   7   7        0.05       43.16     29.33 o 
 -12   7   7      589.22      597.92     85.41 o 
 -11   7   7      344.98      363.53     56.13 o 
 -10   7   7      655.99      739.22     91.28 o 
  -9   7   7      976.27      994.71    108.31 o 
  -8   7   7     2384.63     2317.62    125.10 o 
  -7   7   7       55.53       55.73     20.38 o 
  -6   7   7    11467.55    11326.31    184.03 o 
  -5   7   7      327.56      284.30     26.94 o 
  -4   7   7     1046.25     1049.84     33.58 o 
  -3   7   7       32.17       35.69     13.78 o 
  -2   7   7     2223.71     2351.71     73.29 o 
  -1   7   7     5250.06     5147.23     86.76 o 
   0   7   7     2471.84     2357.16     55.18 o 
   1   7   7      165.37      143.93     15.38 o 
   2   7   7      760.30      663.86     44.56 o 
   3   7   7     7422.98     7591.76    158.27 o 
   4   7   7      125.99       94.85     18.24 o 
   5   7   7      249.20      264.35     44.14 o 
   6   7   7     3360.33     3512.23    161.25 o 
   7   7   7     1150.42     1164.21    142.86 o 
   8   7   7      177.96      157.71     37.40 o 
   9   7   7       56.85       82.14     29.06 o 
 -15   8   7       13.15       38.49     14.68 o 
 -14   8   7      287.93      290.90     40.96 o 
 -13   8   7     1431.19     1394.57    164.38 o 
 -12   8   7      748.54      876.65    105.10 o 
 -11   8   7     7604.22     8173.39    308.48 o 
 -10   8   7      743.68      722.36     74.89 o 
  -9   8   7     2723.96     2969.41    163.14 o 
  -8   8   7     1882.99     1870.26     85.81 o 
  -7   8   7       94.75      105.92     17.02 o 
  -6   8   7      472.24      435.13     47.22 o 
  -5   8   7      933.08      838.01     59.33 o 
  -4   8   7      620.49      531.44     71.82 o 
  -3   8   7     3837.15     3872.53     99.06 o 
  -2   8   7       23.47       19.68     14.03 o 
  -1   8   7      176.50      189.66     22.80 o 
   0   8   7     5733.82     5602.62     79.01 o 
   1   8   7      201.96      184.78     19.46 o 
   2   8   7     1627.13     1585.57     56.56 o 
   3   8   7     9104.01     9095.62    185.98 o 
   4   8   7       18.93       24.31      8.74 o 
   5   8   7      360.20      381.22     51.24 o 
   6   8   7      821.12      885.58    108.91 o 
   7   8   7       48.48       90.93     36.12 o 
   8   8   7        3.41       26.13     17.53 o 
   9   8   7     1081.40      891.17    257.70 o 
 -15   9   7        1.43       46.24     22.39 o 
 -14   9   7     2022.16     2073.15    139.85 o 
 -13   9   7       10.74       26.91     22.70 o 
 -12   9   7      192.40      189.21     31.15 o 
 -11   9   7     3348.56     3831.11    222.12 o 
 -10   9   7      190.50      195.99     29.20 o 
  -9   9   7     2974.44     2999.29     69.44 o 
  -8   9   7     3560.22     3541.97    127.62 o 
  -7   9   7      715.79      698.14     49.34 o 
  -6   9   7     3769.06     3643.26     99.07 o 
  -5   9   7     3272.23     3141.68    111.44 o 
  -4   9   7       55.33       69.10     20.15 o 
  -3   9   7     9315.65     9619.01    136.92 o 
  -2   9   7       12.60       27.83     12.60 o 
  -1   9   7     1949.52     1959.96     58.95 o 
   0   9   7    11893.81    12407.42    171.41 o 
   1   9   7       81.54       82.28      8.64 o 
   2   9   7     1190.39     1213.51     48.92 o 
   3   9   7      239.22      249.96     27.11 o 
   4   9   7       15.27       55.37     23.03 o 
   5   9   7      302.42      273.99     45.51 o 
   6   9   7      986.18     1054.29    144.03 o 
   7   9   7       10.37       22.60     19.69 o 
   8   9   7      866.10      787.46    163.19 o 
   9   9   7       90.20       74.66     27.22 o 
 -15  10   7       91.81       60.71     23.26 o 
 -14  10   7     1191.75     1051.10    142.38 o 
 -13  10   7       29.47       29.02     27.03 o 
 -12  10   7      533.58      647.96     69.16 o 
 -11  10   7      246.90      296.11     40.24 o 
 -10  10   7       67.91      111.31     24.01 o 
  -9  10   7      390.81      367.84     48.36 o 
  -8  10   7     2159.12     2390.13    128.90 o 
  -7  10   7     1746.87     1566.53     73.70 o 
  -6  10   7     5482.10     5370.77    131.15 o 
  -5  10   7     1479.50     1308.83     78.99 o 
  -4  10   7     2183.17     2200.98     83.83 o 
  -3  10   7     4237.68     4266.94     91.23 o 
  -2  10   7     8248.10     8148.93    209.71 o 
  -1  10   7       40.18       40.85     12.41 o 
   0  10   7     1162.45     1140.65     41.57 o 
   1  10   7      984.29      945.20     34.78 o 
   2  10   7      204.24      167.72     20.52 o 
   3  10   7      670.43      661.70     66.36 o 
   4  10   7      106.04      130.49     23.71 o 
   5  10   7     1702.30     1712.43    170.16 o 
   6  10   7       52.46       79.48     25.01 o 
   7  10   7      137.84      191.41     37.89 o 
   8  10   7      122.21       73.53     28.15 o 
   9  10   7       11.27       21.46     24.02 o 
 -14  11   7        2.51       12.87     22.90 o 
 -13  11   7      258.55      279.89     37.00 o 
 -12  11   7     1495.85     1232.30     88.03 o 
 -11  11   7      697.98      777.83     87.48 o 
 -10  11   7       58.12       68.89     23.76 o 
  -9  11   7      280.56      345.61     41.66 o 
  -8  11   7     1288.46     1436.20    126.23 o 
  -7  11   7      243.55      267.96     34.21 o 
  -6  11   7      310.31      316.48     44.78 o 
  -5  11   7      762.21      728.23     29.53 o 
  -4  11   7     6604.81     6589.21    124.57 o 
  -3  11   7     4471.60     4351.15    112.81 o 
  -2  11   7     5468.50     5535.29    114.88 o 
  -1  11   7    11211.68    11477.16    224.95 o 
   0  11   7     1958.06     1940.05     55.68 o 
   1  11   7    12688.00    13208.69    188.85 o 
   2  11   7       36.65       64.86     11.00 o 
   3  11   7      114.67      132.34     18.50 o 
   4  11   7      598.56      596.56     66.33 o 
   5  11   7     1692.30     1726.19    136.24 o 
   6  11   7     1009.83     1045.69    121.94 o 
   7  11   7       53.46       54.16     25.72 o 
   8  11   7      808.41      601.88    115.15 o 
   9  11   7       26.76       30.38     30.04 o 
 -14  12   7      344.62      316.02     50.41 o 
 -13  12   7       13.38       69.12     20.93 o 
 -12  12   7      488.07      377.22     55.98 o 
 -11  12   7        4.46       40.42     18.32 o 
 -10  12   7     5081.43     5532.96    218.65 o 
  -9  12   7     1042.80     1073.83     95.62 o 
  -8  12   7      290.33      281.20     38.50 o 
  -7  12   7       70.22      104.09     19.27 o 
  -6  12   7       22.36       30.53     14.39 o 
  -5  12   7     1151.67      969.14     73.21 o 
  -4  12   7     7700.65     7836.99    140.05 o 
  -3  12   7     1030.48      912.20     88.76 o 
  -2  12   7     2852.35     2949.48     83.13 o 
  -1  12   7     1398.08     1528.19     73.66 o 
   0  12   7        8.72       33.65      9.94 o 
   1  12   7      272.74      261.60     31.91 o 
   2  12   7     2402.04     2480.30     68.75 o 
   3  12   7     1458.82     1648.96     62.02 o 
   4  12   7      838.95      869.20     73.22 o 
   5  12   7      612.55      673.23    109.91 o 
   6  12   7       16.56       40.26     19.15 o 
   7  12   7      568.00      522.74     97.50 o 
   8  12   7      396.15      391.03     72.57 o 
 -14  13   7      192.48      142.96     27.96 o 
 -13  13   7     3303.05     3720.18    293.31 o 
 -12  13   7      297.16      280.13     55.02 o 
 -11  13   7      362.71      317.52     40.24 o 
 -10  13   7       72.88       70.05     20.93 o 
  -9  13   7      571.74      527.34     59.14 o 
  -8  13   7     1283.54     1282.44     86.55 o 
  -7  13   7     7607.43     7993.19    178.52 o 
  -6  13   7      263.59      252.13     25.58 o 
  -5  13   7      558.28      460.30     30.54 o 
  -4  13   7      477.76      405.61     23.02 o 
  -3  13   7     1274.95     1432.72    135.21 o 
  -2  13   7      324.06      324.86     44.49 o 
  -1  13   7     4872.90     4942.82    107.28 o 
   0  13   7      260.75      272.56     38.13 o 
   1  13   7      812.43      844.86     37.59 o 
   2  13   7     3457.59     3472.00     82.68 o 
   3  13   7      450.23      390.70     39.21 o 
   4  13   7     2828.15     2852.19    104.11 o 
   5  13   7     1806.33     1814.53    199.29 o 
   6  13   7      377.17      374.65     68.60 o 
   7  13   7      253.69      277.16     64.40 o 
   8  13   7       56.55       72.71     36.06 o 
 -14  14   7       15.21       54.95     20.66 o 
 -13  14   7       51.86       71.75     26.22 o 
 -12  14   7      271.12      258.33     41.71 o 
 -11  14   7     1658.27     1575.14    177.60 o 
 -10  14   7     5802.20     6175.89    191.97 o 
  -9  14   7      833.37      970.63    101.80 o 
  -8  14   7       67.36       49.04     15.78 o 
  -7  14   7     1110.29      974.39     80.25 o 
  -6  14   7      314.63      343.06     37.25 o 
  -5  14   7      135.40      127.87     17.51 o 
  -4  14   7     5558.62     5795.16    226.01 o 
  -3  14   7        3.14       33.76     60.50 o 
  -2  14   7     2053.25     2134.78     91.44 o 
  -1  14   7      481.39      492.02     68.76 o 
   0  14   7       46.95       57.78     22.02 o 
   1  14   7     1880.41     1868.13     77.18 o 
   2  14   7     3522.59     3509.70    105.46 o 
   3  14   7       75.49       94.94     19.24 o 
   4  14   7        4.29       21.50     26.32 o 
   5  14   7        2.39       24.43     29.77 o 
   6  14   7        6.76       29.75     38.32 o 
   7  14   7     2308.46     2465.64    253.79 o 
   8  14   7       34.15       44.17     33.75 o 
 -14  15   7        4.07       29.34     20.44 o 
 -13  15   7      809.73      695.96    103.78 o 
 -12  15   7     2525.18     2567.25    146.65 o 
 -11  15   7       96.43       66.56     17.84 o 
 -10  15   7      116.86      138.01     28.92 o 
  -9  15   7      439.13      420.60     52.09 o 
  -8  15   7     1677.08     1545.50    102.74 o 
  -7  15   7     9439.92     9802.34    202.91 o 
  -6  15   7     2372.57     2187.17    181.37 o 
  -5  15   7      902.96      790.80     63.02 o 
  -4  15   7      774.09      810.45    114.20 o 
  -3  15   7      295.86      412.23     56.13 o 
  -2  15   7     3098.95     3249.94     89.54 o 
  -1  15   7       69.88       90.55     27.61 o 
   0  15   7      515.41      545.90     52.25 o 
   1  15   7     4767.01     4854.82    112.08 o 
   2  15   7      648.31      671.02     89.72 o 
   3  15   7       59.36       88.25     29.61 o 
   4  15   7     4726.21     4853.85    201.90 o 
   5  15   7        5.85       -8.21     37.18 o 
   6  15   7        2.11       50.77     50.23 o 
   7  15   7      150.77      197.88     61.05 o 
   8  15   7       45.26       56.07     34.11 o 
 -13  16   7        8.29       39.89     16.04 o 
 -12  16   7       27.96       40.62     24.94 o 
 -11  16   7      182.31      164.12     36.01 o 
 -10  16   7      367.25      312.11     47.59 o 
  -9  16   7     2116.08     2250.08    119.36 o 
  -8  16   7      906.93      838.49     76.39 o 
  -7  16   7       39.40       31.79     22.79 o 
  -6  16   7       45.13       36.66     12.36 o 
  -5  16   7     6435.34     6689.37    251.00 o 
  -4  16   7       60.36       60.38     24.12 o 
  -3  16   7     3327.70     3631.83    290.15 o 
  -2  16   7      233.14      258.71     45.53 o 
  -1  16   7      678.02      664.85     88.22 o 
   0  16   7       20.62       48.45     20.79 o 
   1  16   7     5101.16     5129.94    156.28 o 
   2  16   7      215.00      237.86     39.99 o 
   3  16   7      204.99      233.25     43.93 o 
   4  16   7      927.51     1024.27    121.41 o 
   5  16   7     1571.22     1864.15    271.79 o 
   6  16   7      595.39      653.44    170.29 o 
   7  16   7      155.37      175.74     42.65 o 
 -13  17   7      146.92      164.35     39.51 o 
 -12  17   7     1225.99     1243.08    130.09 o 
 -11  17   7        4.85       23.75     21.02 o 
 -10  17   7       59.23       71.04     23.30 o 
  -9  17   7      262.71      227.21     41.23 o 
  -8  17   7     2662.85     2789.61    154.86 o 
  -7  17   7       24.92       89.80     42.92 o 
  -6  17   7     3483.51     3912.86    169.42 o 
  -5  17   7      378.66      456.72     67.98 o 
  -4  17   7       38.89       55.14     25.03 o 
  -3  17   7     1970.26     1904.91    184.38 o 
  -2  17   7     8501.58     9407.45    225.25 o 
  -1  17   7     1184.78     1157.04    103.72 o 
   0  17   7     3774.79     4271.19    151.61 o 
   1  17   7      114.39      108.49     26.53 o 
   2  17   7      524.40      547.46     72.58 o 
   3  17   7      427.94      454.93     66.91 o 
   4  17   7        9.44       38.56     21.38 o 
   5  17   7      256.91      263.94     57.09 o 
   6  17   7      163.07      201.14     60.79 o 
   7  17   7     1516.88     1423.82    258.77 o 
 -13  18   7       52.42       94.29     29.93 o 
 -12  18   7       39.62       52.56     25.85 o 
 -11  18   7     1495.59     1529.00    144.09 o 
 -10  18   7      208.65      207.91     49.58 o 
  -9  18   7      975.44     1090.98    145.96 o 
  -8  18   7      565.30      564.32     76.72 o 
  -7  18   7      164.49      156.10     36.79 o 
  -6  18   7     1247.37     1272.39    146.93 o 
  -5  18   7     2971.33     3189.86    235.88 o 
  -4  18   7      288.71      330.38     53.45 o 
  -3  18   7     2621.80     2628.65    184.92 o 
  -2  18   7      234.65      244.07     43.35 o 
  -1  18   7     1162.48     1217.56    115.03 o 
   0  18   7     1330.70     1489.20     77.91 o 
   1  18   7      282.70      325.62     46.90 o 
   2  18   7      137.65      120.62     25.86 o 
   3  18   7     2222.74     2102.13    173.07 o 
   4  18   7        8.67       27.81     21.04 o 
   5  18   7       78.12       83.56     40.31 o 
   6  18   7      396.36      471.30     76.52 o 
   7  18   7      116.75      160.45     68.61 o 
 -12  19   7      347.44      327.90     48.30 o 
 -11  19   7      854.51      810.28    130.51 o 
 -10  19   7        0.58       68.12     29.99 o 
  -9  19   7      871.45      830.41    130.34 o 
  -8  19   7     3156.28     3184.81    182.25 o 
  -7  19   7      787.78      750.61     94.85 o 
  -6  19   7      431.24      395.42     78.80 o 
  -5  19   7     3267.56     3520.16    188.22 o 
  -4  19   7      208.24      178.78     39.06 o 
  -3  19   7     1451.53     1592.34    117.08 o 
  -2  19   7      248.80      349.53     76.76 o 
  -1  19   7       12.08       46.94     21.58 o 
   0  19   7      412.75      464.76     69.37 o 
   1  19   7        9.18       40.47     22.83 o 
   2  19   7     1455.81     1254.47    161.68 o 
   3  19   7     2793.66     2947.35    183.13 o 
   4  19   7      133.31      103.85     56.63 o 
   5  19   7        1.34       36.23     46.55 o 
   6  19   7      817.03      988.75    172.06 o 
 -12  20   7      458.11      369.07     65.50 o 
 -11  20   7      899.35      884.83    141.97 o 
 -10  20   7      704.35      674.90    122.11 o 
  -9  20   7       25.54       34.28     28.61 o 
  -8  20   7     5249.74     5765.45    139.82 o 
  -7  20   7       29.96       61.40     32.79 o 
  -6  20   7     1071.45     1174.85    135.27 o 
  -5  20   7       26.46      109.34     41.21 o 
  -4  20   7      123.32      114.86     33.46 o 
  -3  20   7      157.03      193.26     59.85 o 
  -2  20   7     1136.10     1481.11    204.16 o 
  -1  20   7      781.57      774.02    100.64 o 
   0  20   7     3668.26     3749.82    185.07 o 
   1  20   7       71.88       66.92     20.53 o 
   2  20   7       42.45       83.34     30.67 o 
   3  20   7      193.94      140.09     28.67 o 
   4  20   7      344.37      305.63     65.89 o 
   5  20   7     2062.57     2224.59    313.19 o 
   6  20   7       38.07       77.49     44.37 o 
 -12  21   7       45.53       86.39     29.69 o 
 -11  21   7     1140.78     1144.58    149.12 o 
 -10  21   7      103.04      161.40     47.88 o 
  -9  21   7     3372.44     3498.10    236.01 o 
  -8  21   7      272.26      235.77     53.72 o 
  -7  21   7      546.04      522.57     68.77 o 
  -6  21   7       39.57       43.94     30.84 o 
  -5  21   7     2821.97     3023.39    196.99 o 
  -4  21   7      802.59      908.43    102.10 o 
  -3  21   7     1820.96     2049.75    211.36 o 
  -2  21   7        4.42       32.68     29.91 o 
  -1  21   7      287.82      268.42     44.73 o 
   0  21   7      539.10      488.59     69.83 o 
   1  21   7     1786.51     2023.02    168.26 o 
   2  21   7     3143.65     3522.43    227.84 o 
   3  21   7      159.48      119.50     42.83 o 
   4  21   7        0.26       18.22     26.05 o 
   5  21   7      329.22      398.95     87.92 o 
   6  21   7       18.21       49.41     28.49 o 
 -11  22   7       46.11       79.82     27.48 o 
 -10  22   7      335.68      318.69     63.79 o 
  -9  22   7       30.95       86.71     30.06 o 
  -8  22   7      746.46      824.27    126.01 o 
  -7  22   7       72.68       76.99     24.46 o 
  -6  22   7     1156.68     1181.55    156.65 o 
  -5  22   7     1613.44     1594.25    146.35 o 
  -4  22   7     1499.36     1646.91    168.97 o 
  -3  22   7        7.70       43.88     29.11 o 
  -2  22   7     2947.32     3432.66    188.96 o 
  -1  22   7      811.52      858.79    115.08 o 
   0  22   7       20.44       39.01     30.38 o 
   1  22   7      169.19      157.83     33.61 o 
   2  22   7      520.25      584.59     69.53 o 
   3  22   7      568.04      489.16     91.76 o 
   4  22   7      204.68      270.31     51.92 o 
   5  22   7     1193.26     1055.93    274.46 o 
 -11  23   7        7.89       77.93     39.31 o 
 -10  23   7        6.02       37.21     27.93 o 
  -9  23   7      263.78      208.04     47.36 o 
  -8  23   7      502.19      496.61     92.25 o 
  -7  23   7      458.16      379.00     72.42 o 
  -6  23   7      308.29      400.51     64.13 o 
  -5  23   7      130.73      147.93     49.10 o 
  -4  23   7     1366.53     1413.45    143.37 o 
  -3  23   7      415.87      407.39    110.34 o 
  -2  23   7      421.60      539.22     79.53 o 
  -1  23   7     3969.96     4014.00    204.75 o 
   0  23   7        2.45       26.20     28.79 o 
   1  23   7      684.65      649.79     99.08 o 
   2  23   7      105.17      114.00     25.83 o 
   3  23   7       39.54       70.43     30.58 o 
   4  23   7        8.37       60.08     24.21 o 
   5  23   7        9.48       47.80     55.57 o 
 -10  24   7      640.62      573.06     87.66 o 
  -9  24   7      179.28      140.47     37.44 o 
  -8  24   7       13.45       -7.34     37.13 o 
  -7  24   7       20.47       34.67     39.58 o 
  -6  24   7       25.21       67.91     33.84 o 
  -5  24   7      173.06      210.61     58.18 o 
  -4  24   7     1433.07     1418.78    155.79 o 
  -3  24   7        2.87       54.64     25.19 o 
  -2  24   7      837.05      762.69    110.85 o 
  -1  24   7       89.94      142.35     33.79 o 
   0  24   7      428.31      426.35     63.89 o 
   1  24   7      914.33      770.15     92.74 o 
   2  24   7      275.05      259.05     51.04 o 
   3  24   7       53.16      120.25     42.64 o 
   4  24   7       84.08      112.79     29.08 o 
  -9  25   7        0.85       72.01     37.66 o 
  -8  25   7      132.00       63.66     33.19 o 
  -7  25   7     1960.56     1879.11    199.90 o 
  -6  25   7      163.42      183.57     43.13 o 
  -5  25   7      483.07      567.18     81.84 o 
  -4  25   7      557.98      620.57     75.42 o 
  -3  25   7      143.28      121.41     81.76 o 
  -2  25   7      342.88      346.38     75.29 o 
  -1  25   7       14.27       39.83     27.29 o 
   0  25   7      142.76      121.16     31.82 o 
   1  25   7     2763.51     2692.64    139.93 o 
   2  25   7        7.29       51.78     27.60 o 
   3  25   7       35.85       45.60     24.43 o 
  -9  26   7      982.74      871.45    263.37 o 
  -8  26   7      430.70      376.80     65.74 o 
  -7  26   7      228.07      200.99     42.02 o 
  -6  26   7      106.82      108.50     37.98 o 
  -5  26   7      180.63      213.02     52.55 o 
  -4  26   7       22.92       54.74     35.66 o 
  -3  26   7       16.35      134.15    103.33 o 
  -2  26   7     2160.19     2501.89    189.02 o 
  -1  26   7       91.31       87.37     29.69 o 
   0  26   7        7.54       36.49     28.23 o 
   1  26   7      963.61      902.59    140.13 o 
   2  26   7      161.69       93.40     32.41 o 
   3  26   7        7.59       35.99     22.12 o 
  -8  27   7      460.24      377.28     75.33 o 
  -7  27   7      368.80      335.74     73.74 o 
  -6  27   7      587.06      559.45     86.83 o 
  -5  27   7      719.61      686.50    146.66 o 
  -4  27   7       79.42      112.03     41.03 o 
  -3  27   7      167.92      231.98     59.49 o 
  -2  27   7     1747.46     1506.22    243.60 o 
  -1  27   7        0.27       33.13     24.44 o 
   0  27   7        2.68       42.57     21.60 o 
   1  27   7     1310.72     1178.35    147.09 o 
   2  27   7        1.97       33.58     35.66 o 
  -7  28   7       93.49       54.23     41.29 o 
  -6  28   7       83.63       49.76     36.51 o 
  -5  28   7      801.60      692.42    149.15 o 
  -4  28   7      192.61      116.19     30.94 o 
  -3  28   7        3.54       25.89     32.49 o 
  -2  28   7        4.49       48.41     34.72 o 
  -1  28   7        7.41       23.67     20.97 o 
   0  28   7        6.87       35.28     20.90 o 
   1  28   7      108.40       91.54     33.18 o 
  -5  29   7        4.04       78.91     29.65 o 
  -4  29   7       50.65      139.91     59.16 o 
  -3  29   7     1183.35      952.84    185.71 o 
  -2  29   7      326.62      336.13    100.39 o 
  -1  29   7      239.18      190.83     47.45 o 
 -15   0   8       95.83       97.96     45.69 o 
 -14   0   8     1199.56     1114.77    265.38 o 
 -13   0   8        3.58       14.33     36.42 o 
 -12   0   8      660.15      655.92    111.70 o 
 -11   0   8     3935.11     4190.23    246.16 o 
 -10   0   8     3135.21     3281.77    186.61 o 
  -9   0   8      882.89      897.78    106.83 o 
  -8   0   8     4799.54     4870.93    220.64 o 
  -7   0   8     1020.66     1091.53    158.55 o 
  -6   0   8     8403.50     8091.16    210.24 o 
  -5   0   8     3307.30     2827.32    142.22 o 
  -4   0   8      734.10      751.62    101.99 o 
  -3   0   8        7.67       41.81     15.28 o 
  -2   0   8     7873.83     7658.28    276.86 o 
  -1   0   8     5476.83     5100.85    132.89 o 
   0   0   8      505.69      396.04     48.66 o 
   1   0   8     1623.00     1637.09     30.42 o 
   2   0   8     3636.97     3804.59    140.47 o 
   3   0   8      417.89      418.03     90.05 o 
   4   0   8     1525.80     1567.41     88.31 o 
   5   0   8     8699.55     9599.87    358.72 o 
   6   0   8      109.56      120.44     33.86 o 
   7   0   8       14.32       40.63     43.65 o 
   8   0   8       81.26      115.20     44.07 o 
   9   0   8      482.20      329.97     80.65 o 
 -15   1   8      369.96      351.45     57.55 o 
 -14   1   8     1618.70     1609.56    160.62 o 
 -13   1   8     1615.73     1534.19    141.03 o 
 -12   1   8       33.99       61.39     20.96 o 
 -11   1   8     1977.52     1989.28    164.34 o 
 -10   1   8      434.28      475.50     60.39 o 
  -9   1   8     1538.03     1556.39     73.74 o 
  -8   1   8     8492.62     9027.90    183.05 o 
  -7   1   8     1571.73     1527.60     63.94 o 
  -6   1   8      401.56      384.25     47.91 o 
  -5   1   8     7131.85     6669.10    123.25 o 
  -4   1   8     3163.31     3063.67     78.64 o 
  -3   1   8     8060.95     8167.58    124.93 o 
  -2   1   8     2812.31     2854.33     71.11 o 
  -1   1   8      203.64      179.17     16.22 o 
   0   1   8     1280.04     1293.05     26.30 o 
   1   1   8     1743.46     1712.79     42.53 o 
   2   1   8     2230.43     2340.20     76.23 o 
   3   1   8        2.19       39.00     19.54 o 
   4   1   8      588.02      579.47     63.41 o 
   5   1   8      352.95      424.46     68.58 o 
   6   1   8       16.29       56.46     21.93 o 
   7   1   8       93.55      107.12     27.25 o 
   8   1   8     2992.44     3165.88    111.11 o 
   9   1   8      355.25      315.44     60.71 o 
 -15   2   8      146.78      101.17     27.62 o 
 -14   2   8      271.78      242.19     52.10 o 
 -13   2   8       53.06       61.42     24.75 o 
 -12   2   8     2869.58     2857.34    185.32 o 
 -11   2   8     1770.39     1879.43    131.45 o 
 -10   2   8     1084.12     1088.68    110.89 o 
  -9   2   8     3420.41     3567.43    244.12 o 
  -8   2   8       13.07       42.91     15.21 o 
  -7   2   8       12.87       11.29     14.18 o 
  -6   2   8     2144.06     1963.49     86.50 o 
  -5   2   8     7005.31     6756.76    118.47 o 
  -4   2   8       15.50       21.85      9.88 o 
  -3   2   8      316.84      365.17     36.21 o 
  -2   2   8     1433.87     1458.02     43.33 o 
  -1   2   8     5218.83     4860.32     92.85 o 
   0   2   8     3570.61     3531.21     66.07 o 
   1   2   8      684.42      614.39     27.56 o 
   2   2   8      518.10      434.90     27.16 o 
   3   2   8      444.44      434.30     60.10 o 
   4   2   8       14.13       28.42     19.12 o 
   5   2   8      210.03      246.73     43.63 o 
   6   2   8      215.12      178.45     35.44 o 
   7   2   8       83.25      101.54     25.64 o 
   8   2   8      112.06      151.81     44.87 o 
   9   2   8      410.36      298.89     60.83 o 
 -15   3   8      848.45      762.62     95.58 o 
 -14   3   8      950.77      930.68    107.77 o 
 -13   3   8     2050.42     2027.25    196.77 o 
 -12   3   8     5179.84     5412.35    235.73 o 
 -11   3   8       21.99       37.49     26.07 o 
 -10   3   8       56.40       78.00     21.08 o 
  -9   3   8      236.79      245.20     45.43 o 
  -8   3   8     3544.78     3716.01     89.52 o 
  -7   3   8     1089.17     1157.03    101.94 o 
  -6   3   8     1216.89     1222.32     67.04 o 
  -5   3   8     1901.14     1777.11     65.41 o 
  -4   3   8      346.15      317.36     35.28 o 
  -3   3   8     4171.66     4199.98     79.85 o 
  -2   3   8     1549.53     1533.24     43.85 o 
  -1   3   8      515.16      506.57     32.28 o 
   0   3   8        3.55       11.42      5.61 o 
   1   3   8     1095.74     1043.32     21.40 o 
   2   3   8      357.66      326.41     37.91 o 
   3   3   8     5200.02     5490.77    116.48 o 
   4   3   8      173.45      195.36     34.71 o 
   5   3   8      530.18      517.32     77.27 o 
   6   3   8      296.58      265.03     44.41 o 
   7   3   8      496.03      467.81     80.89 o 
   8   3   8        5.92       39.95     22.07 o 
 -15   4   8     1891.55     1798.42    175.73 o 
 -14   4   8      266.48      288.96     49.33 o 
 -13   4   8      269.64      276.50     40.03 o 
 -12   4   8      162.13      220.51     37.86 o 
 -11   4   8      991.20     1067.68    128.25 o 
 -10   4   8     3254.05     3395.49    318.34 o 
  -9   4   8     2689.52     2793.85    132.66 o 
  -8   4   8     4309.87     3992.60    115.35 o 
  -7   4   8        7.71       22.43     14.00 o 
  -6   4   8     1431.99     1359.47     67.35 o 
  -5   4   8      416.56      468.87     34.10 o 
  -4   4   8     4460.82     4576.86     93.29 o 
  -3   4   8     3146.49     3230.18     69.42 o 
  -2   4   8     7398.51     7276.12     83.14 o 
  -1   4   8      923.61      895.09     33.77 o 
   0   4   8     6821.71     6676.66    109.49 o 
   1   4   8      377.56      318.40     27.18 o 
   2   4   8      305.29      284.90     36.53 o 
   3   4   8      113.95      128.08     33.31 o 
   4   4   8     3876.38     4114.42    174.97 o 
   5   4   8     1506.75     1473.69    114.47 o 
   6   4   8      942.25      951.58    120.49 o 
   7   4   8       39.73       42.79     24.02 o 
   8   4   8        8.95       41.34     24.01 o 
 -15   5   8       43.97       61.51     21.45 o 
 -14   5   8      221.72      156.12     28.15 o 
 -13   5   8      613.27      627.48     81.65 o 
 -12   5   8     3831.57     4412.45    198.49 o 
 -11   5   8      502.51      607.99     73.98 o 
 -10   5   8        1.68       17.07     15.87 o 
  -9   5   8      935.26     1155.68     98.72 o 
  -8   5   8       22.53       71.49     20.88 o 
  -7   5   8     8199.17     8566.50    273.51 o 
  -6   5   8     8492.57     8520.17    137.08 o 
  -5   5   8    21265.17    22556.30    440.83 o 
  -4   5   8      434.65      434.29     78.97 o 
  -3   5   8     4341.67     4317.75     81.61 o 
  -2   5   8     1902.60     1948.04     56.13 o 
  -1   5   8     2736.91     2422.01     65.48 o 
   0   5   8      993.62      900.60     30.65 o 
   1   5   8     7472.43     7863.51    143.51 o 
   2   5   8     1056.01     1090.71     69.23 o 
   3   5   8      993.71     1066.28    111.81 o 
   4   5   8      253.82      248.30     47.60 o 
   5   5   8      959.29      918.46    149.31 o 
   6   5   8      129.53      136.90     34.53 o 
   7   5   8      495.50      466.87     81.03 o 
   8   5   8      514.24      413.13     68.38 o 
 -15   6   8     1912.95     1991.14    197.06 o 
 -14   6   8      300.02      249.76     42.87 o 
 -13   6   8     1009.01     1013.95     91.05 o 
 -12   6   8        5.63       72.73     22.22 o 
 -11   6   8       56.56       83.66     21.66 o 
 -10   6   8     2235.01     2326.72     95.41 o 
  -9   6   8      981.93      982.99     95.91 o 
  -8   6   8     5959.95     6309.33    220.13 o 
  -7   6   8     1176.70     1129.30     69.21 o 
  -6   6   8     3291.65     3064.00     83.21 o 
  -5   6   8     1564.34     1625.47     73.08 o 
  -4   6   8     4415.94     4311.59     87.21 o 
  -3   6   8     5188.93     5307.30    120.00 o 
  -2   6   8    13065.69    13230.22    193.04 o 
  -1   6   8     5631.06     5822.86     92.40 o 
   0   6   8       24.62       28.15      7.41 o 
   1   6   8      513.18      473.93     37.19 o 
   2   6   8     1671.74     1729.88     57.70 o 
   3   6   8        0.42       32.78     18.59 o 
   4   6   8     3714.39     4002.02    155.84 o 
   5   6   8     1054.21      943.52    136.36 o 
   6   6   8      293.03      219.81     38.06 o 
   7   6   8       14.26       27.07     19.22 o 
   8   6   8      149.43      134.02     29.56 o 
 -15   7   8      122.09      171.73     30.27 o 
 -14   7   8      180.23      234.76     35.24 o 
 -13   7   8      485.14      493.69     64.45 o 
 -12   7   8     2646.73     3217.97    223.77 o 
 -11   7   8      261.82      279.46     42.58 o 
 -10   7   8      666.24      746.22     76.85 o 
  -9   7   8      668.26      733.80     76.24 o 
  -8   7   8     1091.15     1258.22    105.96 o 
  -7   7   8     7282.98     7495.91    171.95 o 
  -6   7   8     1337.54     1242.87     59.43 o 
  -5   7   8      533.11      423.26     36.10 o 
  -4   7   8      327.00      283.99     47.69 o 
  -3   7   8      122.97      121.52     20.90 o 
  -2   7   8     7527.82     7534.83    125.34 o 
  -1   7   8     5515.93     5633.49     77.93 o 
   0   7   8     2363.90     2030.16    110.84 o 
   1   7   8      167.01      186.28     18.56 o 
   2   7   8       64.01       48.07     14.79 o 
   3   7   8       59.25       57.17     21.36 o 
   4   7   8       54.85       63.67     20.74 o 
   5   7   8       54.05       55.56     24.79 o 
   6   7   8      155.43      204.59     35.30 o 
   7   7   8      856.72      769.05    111.77 o 
   8   7   8        2.73       28.56     29.34 o 
 -15   8   8      454.37      423.82     61.29 o 
 -14   8   8        5.83       53.68     18.42 o 
 -13   8   8      533.81      513.43     72.96 o 
 -12   8   8      220.06      261.47     41.09 o 
 -11   8   8     1266.49     1332.46    152.68 o 
 -10   8   8     1492.15     1581.08    139.41 o 
  -9   8   8      528.42      582.37     83.72 o 
  -8   8   8      149.95      162.90     26.47 o 
  -7   8   8     3381.34     3170.19    152.91 o 
  -6   8   8     1701.66     1648.17     80.75 o 
  -5   8   8     4504.18     4447.04    108.04 o 
  -4   8   8     1514.56     1357.20    125.60 o 
  -3   8   8     2757.77     2808.55     80.16 o 
  -2   8   8      311.81      333.84     43.27 o 
  -1   8   8     2776.02     2677.15     98.25 o 
   0   8   8      312.55      294.95     26.93 o 
   1   8   8     1640.51     1716.60     40.96 o 
   2   8   8      616.46      646.68     64.99 o 
   3   8   8      425.15      403.91     52.28 o 
   4   8   8      190.47      164.44     29.62 o 
   5   8   8       56.22       84.26     27.67 o 
   6   8   8       80.76       87.57     27.88 o 
   7   8   8        6.72       33.54     22.94 o 
   8   8   8       29.55       52.08     27.71 o 
 -15   9   8        8.44       63.99     28.50 o 
 -14   9   8      742.80      665.50    101.25 o 
 -13   9   8     1410.61     1273.05    142.99 o 
 -12   9   8       14.18       59.98     28.56 o 
 -11   9   8     1234.93     1340.54    122.80 o 
 -10   9   8      522.22      630.90     70.60 o 
  -9   9   8        5.66        7.90     17.09 o 
  -8   9   8     2177.34     2177.72    123.99 o 
  -7   9   8     3014.15     2882.96    151.16 o 
  -6   9   8      243.40      222.45     26.32 o 
  -5   9   8     1692.22     1501.47    110.73 o 
  -4   9   8     5892.66     5978.27    118.65 o 
  -3   9   8      295.66      317.92     41.30 o 
  -2   9   8      179.74      220.81     38.73 o 
  -1   9   8      369.04      381.40     38.70 o 
   0   9   8      778.61      705.74     36.17 o 
   1   9   8     1890.57     1924.70     52.53 o 
   2   9   8     3116.02     3463.19    108.67 o 
   3   9   8      251.13      225.45     32.67 o 
   4   9   8     1289.05     1279.93    140.49 o 
   5   9   8      127.07      130.59     28.29 o 
   6   9   8        4.75       37.60     19.61 o 
   7   9   8      517.10      473.12     75.33 o 
   8   9   8      987.06      878.31    139.94 o 
 -14  10   8      245.61      322.53     49.79 o 
 -13  10   8       17.43       67.22     23.81 o 
 -12  10   8     1416.35     1528.92    138.32 o 
 -11  10   8     2024.26     2099.80    102.69 o 
 -10  10   8     3192.41     2967.69    165.93 o 
  -9  10   8      465.85      523.25     55.43 o 
  -8  10   8     4721.63     5081.76    236.79 o 
  -7  10   8     1666.09     1559.88     93.08 o 
  -6  10   8      406.57      404.63     51.71 o 
  -5  10   8       76.03       60.38     15.32 o 
  -4  10   8      152.44      150.12     39.33 o 
  -3  10   8      702.11      690.19     57.40 o 
  -2  10   8     1859.10     1756.83     62.69 o 
  -1  10   8    10662.10    10820.33    254.02 o 
   0  10   8      614.39      605.42     38.95 o 
   1  10   8     1742.11     1781.46     47.24 o 
   2  10   8     2307.36     2398.44     54.06 o 
   3  10   8      385.48      316.95     43.16 o 
   4  10   8     2720.49     2940.24    151.18 o 
   5  10   8     4674.75     4876.51    221.35 o 
   6  10   8       53.66       81.07     38.48 o 
   7  10   8      293.32      256.97     56.14 o 
   8  10   8        3.63       34.28     36.14 o 
 -14  11   8      448.28      328.61     61.77 o 
 -13  11   8       75.29       67.65     25.19 o 
 -12  11   8     1156.52      957.56    138.32 o 
 -11  11   8     1179.54     1198.03    129.67 o 
 -10  11   8       42.88       82.49     52.33 o 
  -9  11   8     1605.94     1759.26    154.61 o 
  -8  11   8      816.85      864.55     81.08 o 
  -7  11   8      128.62      155.52     25.07 o 
  -6  11   8      382.03      319.28     64.63 o 
  -5  11   8     5470.13     5501.77    175.19 o 
  -4  11   8       33.09       43.40     27.34 o 
  -3  11   8     2982.20     3021.47     81.14 o 
  -2  11   8     1484.36     1589.63     82.94 o 
  -1  11   8      387.29      411.44     54.54 o 
   0  11   8        3.65       30.25     13.27 o 
   1  11   8      375.16      423.85     57.05 o 
   2  11   8     6193.27     6766.09    274.00 o 
   3  11   8      222.57      229.82     35.01 o 
   4  11   8      317.43      325.50     58.57 o 
   5  11   8      731.44      784.66    149.58 o 
   6  11   8        0.04       35.38     29.48 o 
   7  11   8      334.81      380.01     94.91 o 
   8  11   8     1118.66     1015.62    227.67 o 
 -14  12   8      502.76      395.70     63.82 o 
 -13  12   8      139.82      184.09     26.61 o 
 -12  12   8      247.68      280.80     44.07 o 
 -11  12   8      802.92      711.28     74.76 o 
 -10  12   8      126.71      141.12     24.63 o 
  -9  12   8      107.56       95.72     20.63 o 
  -8  12   8      174.52      147.30     25.14 o 
  -7  12   8      105.81      120.81     31.63 o 
  -6  12   8     7012.42     7161.28    236.93 o 
  -5  12   8     2737.32     2797.79    390.22 o 
  -4  12   8      440.99      458.93     81.79 o 
  -3  12   8     2248.33     2156.01     72.24 o 
  -2  12   8      145.14      148.67     22.31 o 
  -1  12   8      155.48      144.93     25.23 o 
   0  12   8     2491.04     2533.28     89.68 o 
   1  12   8      468.08      453.60     48.40 o 
   2  12   8     1012.38     1051.93     71.80 o 
   3  12   8      144.05      134.86     24.62 o 
   4  12   8      250.35      235.68     46.21 o 
   5  12   8      863.10      883.26    109.60 o 
   6  12   8      246.52      284.57     80.10 o 
   7  12   8      216.35      256.92     67.11 o 
 -14  13   8       28.24       87.81     25.07 o 
 -13  13   8       14.30       40.22     17.79 o 
 -12  13   8      165.08      155.39     29.97 o 
 -11  13   8      481.67      462.96     55.50 o 
 -10  13   8      743.75      822.40     72.12 o 
  -9  13   8     2677.33     2646.55    133.14 o 
  -8  13   8     2585.98     2455.36     85.70 o 
  -7  13   8     1470.29     1465.02     68.99 o 
  -6  13   8      932.52     1106.18     98.69 o 
  -5  13   8      300.80      362.41     65.18 o 
  -4  13   8      116.77      171.64     36.34 o 
  -3  13   8      184.39      180.22     35.04 o 
  -2  13   8      213.13      281.11     45.14 o 
  -1  13   8       71.48      108.12     26.41 o 
   0  13   8      244.74      237.62     37.85 o 
   1  13   8       26.57       38.18     14.30 o 
   2  13   8        4.51       22.75     12.27 o 
   3  13   8     4839.15     4895.73    218.61 o 
   4  13   8      746.94      717.89    118.73 o 
   5  13   8       63.34       99.67     33.98 o 
   6  13   8      217.76      236.37     56.18 o 
   7  13   8      871.28      770.24    203.44 o 
 -14  14   8      104.54       85.05     35.46 o 
 -13  14   8       70.43       65.84     32.36 o 
 -12  14   8      266.93      233.21     46.29 o 
 -11  14   8      240.15      173.25     30.48 o 
 -10  14   8       11.90       45.30     23.00 o 
  -9  14   8      679.70      678.34     58.20 o 
  -8  14   8      552.46      503.41     75.30 o 
  -7  14   8      176.23      183.43     32.97 o 
  -6  14   8     1378.63     1217.06     91.39 o 
  -5  14   8      106.20      123.58     23.10 o 
  -4  14   8      131.74      115.81     35.21 o 
  -3  14   8      223.89      305.46     50.18 o 
  -2  14   8     3169.04     3390.57    100.07 o 
  -1  14   8      153.68      180.81     28.68 o 
   0  14   8     3533.22     3759.18    140.04 o 
   1  14   8      714.21      645.67     70.57 o 
   2  14   8      326.03      316.77     51.36 o 
   3  14   8      324.10      322.39     49.68 o 
   4  14   8      454.38      578.78    127.62 o 
   5  14   8     1073.85     1112.29    170.44 o 
   6  14   8      163.95      122.44     57.73 o 
   7  14   8      278.99      177.49     65.94 o 
 -13  15   8       99.59      108.90     24.40 o 
 -12  15   8      310.01      304.00     68.80 o 
 -11  15   8       72.20       82.39     20.79 o 
 -10  15   8        3.58       42.82     17.21 o 
  -9  15   8       46.59       95.25     23.94 o 
  -8  15   8      160.62      155.87     32.45 o 
  -7  15   8       79.03      154.67     41.99 o 
  -6  15   8     1741.25     1582.16     89.37 o 
  -5  15   8     5139.72     5367.86    156.14 o 
  -4  15   8      961.76     1067.61    108.11 o 
  -3  15   8      446.63      475.27     60.63 o 
  -2  15   8       94.27      127.67     21.99 o 
  -1  15   8        1.22       11.55     19.41 o 
   0  15   8      930.59      941.89    101.35 o 
   1  15   8     3845.29     4173.48    149.20 o 
   2  15   8      100.30      112.62     24.71 o 
   3  15   8     1951.03     1805.10    113.07 o 
   4  15   8        4.02        5.17     37.45 o 
   5  15   8      208.80      218.59     50.06 o 
   6  15   8       98.35       65.07     31.46 o 
   7  15   8        9.13       43.19     33.42 o 
 -13  16   8      394.86      444.24     67.22 o 
 -12  16   8       40.17       78.94     33.12 o 
 -11  16   8       95.37      115.51     37.63 o 
 -10  16   8      694.07      755.20     94.65 o 
  -9  16   8      707.00      749.05    103.43 o 
  -8  16   8     1428.36     1420.75    138.27 o 
  -7  16   8       97.67       72.55     35.47 o 
  -6  16   8        0.18       65.99     26.92 o 
  -5  16   8       58.00       66.90     34.17 o 
  -4  16   8      454.25      466.27     86.69 o 
  -3  16   8      155.62      169.64     33.69 o 
  -2  16   8     5069.62     5421.78    159.70 o 
  -1  16   8     1071.89     1149.65    139.55 o 
   0  16   8      285.98      261.24     46.82 o 
   1  16   8        9.32       31.58     17.96 o 
   2  16   8       24.44       60.30     30.48 o 
   3  16   8        5.41       29.50     17.80 o 
   4  16   8       96.66      110.72     48.42 o 
   5  16   8       76.07       30.20     44.78 o 
   6  16   8        3.31       68.79     49.87 o 
 -13  17   8       18.16       61.02     30.89 o 
 -12  17   8       46.60       53.49     28.75 o 
 -11  17   8       44.06       69.82     32.02 o 
 -10  17   8     1088.76     1204.03     95.51 o 
  -9  17   8      266.87      409.09     79.62 o 
  -8  17   8       84.37       76.13     36.54 o 
  -7  17   8     1509.24     1556.41    171.11 o 
  -6  17   8        2.27       44.61     27.06 o 
  -5  17   8      509.00      538.64     74.28 o 
  -4  17   8        6.59       15.31     37.05 o 
  -3  17   8     1782.79     1828.65    192.72 o 
  -2  17   8     1941.54     2015.04    105.70 o 
  -1  17   8      913.03     1082.67    113.98 o 
   0  17   8      902.80      958.91    126.69 o 
   1  17   8      817.04      919.99    112.96 o 
   2  17   8       40.07       47.42     28.45 o 
   3  17   8      212.06      214.87     41.38 o 
   4  17   8       48.87      125.79     60.98 o 
   5  17   8       14.86       58.18     40.69 o 
   6  17   8      297.49      271.01     68.94 o 
 -12  18   8      132.34      140.20     35.09 o 
 -11  18   8      368.48      355.71     70.05 o 
 -10  18   8      254.56      272.59     52.99 o 
  -9  18   8        1.74       40.27     23.98 o 
  -8  18   8     1137.95     1327.80    159.23 o 
  -7  18   8     2241.88     2554.66    185.61 o 
  -6  18   8     1766.30     1961.97    138.12 o 
  -5  18   8     1036.24     1023.63    112.30 o 
  -4  18   8      500.22      654.44     94.14 o 
  -3  18   8      991.19     1078.87    126.70 o 
  -2  18   8       47.95       69.44     26.44 o 
  -1  18   8      486.76      566.49     87.10 o 
   0  18   8     2740.22     3115.38    134.33 o 
   1  18   8      213.30      202.57     36.57 o 
   2  18   8      624.20      734.55    103.54 o 
   3  18   8     1573.80     1912.58    277.85 o 
   4  18   8       87.74       96.97     45.15 o 
   5  18   8       14.69       57.38     43.16 o 
   6  18   8      189.44      169.96     42.73 o 
 -12  19   8        2.67       39.61     28.40 o 
 -11  19   8       34.96       64.70     32.30 o 
 -10  19   8     1056.47     1095.55    172.22 o 
  -9  19   8      465.78      558.62     95.85 o 
  -8  19   8       97.61       71.99     37.84 o 
  -7  19   8      597.70      647.78    104.63 o 
  -6  19   8      987.50     1025.28    125.57 o 
  -5  19   8       25.16       31.64     28.94 o 
  -4  19   8     2700.73     2456.40    238.71 o 
  -3  19   8     1279.36     1305.29    173.42 o 
  -2  19   8      222.22      195.90     33.32 o 
  -1  19   8      586.45      686.20     75.67 o 
   0  19   8      855.25      953.54    108.44 o 
   1  19   8      433.20      392.54     63.78 o 
   2  19   8      222.59      274.77     67.18 o 
   3  19   8     1076.27     1086.06    172.68 o 
   4  19   8       11.59       51.63     52.59 o 
   5  19   8      218.23      270.16     66.61 o 
 -12  20   8       89.63       74.14     27.29 o 
 -11  20   8        1.17       40.99     25.49 o 
 -10  20   8       82.99      106.92     38.58 o 
  -9  20   8      791.89      719.81    134.86 o 
  -8  20   8      211.71      216.72     40.56 o 
  -7  20   8      215.32      269.20     63.11 o 
  -6  20   8      388.27      461.29     91.87 o 
  -5  20   8      324.91      357.57     57.26 o 
  -4  20   8       25.75       81.70     31.38 o 
  -3  20   8     1331.40     1406.13    162.80 o 
  -2  20   8       31.73       63.23     35.98 o 
  -1  20   8      879.52      962.53    110.40 o 
   0  20   8      231.72      193.18     43.89 o 
   1  20   8       77.44       95.05     24.25 o 
   2  20   8      205.90      258.04     45.81 o 
   3  20   8        6.52        8.98     26.74 o 
   4  20   8      280.25      238.68     68.67 o 
   5  20   8      215.95      182.67     50.53 o 
 -11  21   8      378.79      352.19     67.67 o 
 -10  21   8       53.75      120.60     36.73 o 
  -9  21   8       29.38       43.07     29.80 o 
  -8  21   8      163.85      164.23     39.77 o 
  -7  21   8      146.49      126.19     46.93 o 
  -6  21   8      752.34      784.97    105.57 o 
  -5  21   8        2.87       31.66     24.10 o 
  -4  21   8       72.21       66.31     33.70 o 
  -3  21   8      346.80      382.39     87.43 o 
  -2  21   8        6.37       23.88     20.91 o 
  -1  21   8     1029.85     1132.88    119.65 o 
   0  21   8        3.55       32.80     22.76 o 
   1  21   8        1.79       78.40     26.22 o 
   2  21   8      528.95      498.46     86.36 o 
   3  21   8        1.98       20.71     24.93 o 
   4  21   8       10.62       -4.07     31.09 o 
 -11  22   8        4.64        6.85     28.85 o 
 -10  22   8       61.99       68.68     31.15 o 
  -9  22   8      185.31      257.82    118.53 o 
  -8  22   8        0.93       42.19     27.06 o 
  -7  22   8     1171.04     1157.21    153.48 o 
  -6  22   8      600.12      676.43     85.56 o 
  -5  22   8       60.89       80.33     32.73 o 
  -4  22   8     2496.07     2452.19    277.19 o 
  -3  22   8       90.30      141.70     64.85 o 
  -2  22   8       59.57       51.36     26.51 o 
  -1  22   8        2.25       40.88     17.01 o 
   0  22   8       39.66       67.79     22.24 o 
   1  22   8      207.12      164.60     55.43 o 
   2  22   8      756.55      736.74     94.04 o 
   3  22   8        5.27       17.05     20.85 o 
   4  22   8       76.80       90.56     59.99 o 
 -10  23   8      676.27      714.16     94.58 o 
  -9  23   8       88.00       39.89     30.65 o 
  -8  23   8      110.78       91.07     35.02 o 
  -7  23   8     1738.15     1745.06    186.31 o 
  -6  23   8        0.17       76.58     27.52 o 
  -5  23   8       23.95       63.32     30.08 o 
  -4  23   8      538.68      539.50     92.48 o 
  -3  23   8      402.92      381.86     90.34 o 
  -2  23   8      655.69      583.74     98.44 o 
  -1  23   8     1514.20     1579.03    153.80 o 
   0  23   8       29.59       62.70     17.77 o 
   1  23   8        5.95       65.80     21.33 o 
   2  23   8       83.31       54.73     23.58 o 
   3  23   8     1083.09      866.03    208.86 o 
  -9  24   8      150.35      135.63     41.91 o 
  -8  24   8      151.35      150.45     36.53 o 
  -7  24   8       85.57       87.25     33.45 o 
  -6  24   8      157.13      196.51     42.95 o 
  -5  24   8      164.14      207.05     45.65 o 
  -4  24   8      514.97      506.20    105.57 o 
  -3  24   8        4.06       50.48     28.85 o 
  -2  24   8      373.95      364.50     87.20 o 
  -1  24   8      367.24      322.96     63.43 o 
   0  24   8      650.44      594.47     82.70 o 
   1  24   8     2181.87     2208.84    246.12 o 
   2  24   8      645.57      685.59    142.03 o 
   3  24   8       72.89       64.31     24.60 o 
  -9  25   8        0.20       58.57     24.20 o 
  -8  25   8       56.33       94.22     39.69 o 
  -7  25   8      744.99      604.93     96.92 o 
  -6  25   8      284.60      251.36     51.06 o 
  -5  25   8      107.74      117.32     43.30 o 
  -4  25   8       92.08      119.24     40.26 o 
  -3  25   8      176.31      132.04     35.32 o 
  -2  25   8      417.19      491.84     73.07 o 
  -1  25   8       91.58       69.08     24.45 o 
   0  25   8      177.31      192.31     46.49 o 
   1  25   8       14.81       88.11     56.80 o 
   2  25   8      214.89      224.27     60.59 o 
  -8  26   8        7.31       31.44     26.95 o 
  -7  26   8       12.00      115.75     34.58 o 
  -6  26   8       92.45      121.22     41.60 o 
  -5  26   8      133.97      187.96     51.30 o 
  -4  26   8      125.81      134.73     63.58 o 
  -3  26   8        1.94       61.14     40.41 o 
  -2  26   8      698.77      612.41    122.42 o 
  -1  26   8       23.38       65.57     28.23 o 
   0  26   8       73.29       55.52     27.20 o 
   1  26   8        9.68       32.73     24.15 o 
  -7  27   8       19.68       65.49     29.41 o 
  -6  27   8      634.47      490.59     90.33 o 
  -5  27   8      195.15      330.54     54.34 o 
  -4  27   8       62.77       35.80     54.18 o 
  -3  27   8      597.17      685.60    107.45 o 
  -2  27   8       24.70       54.70     22.41 o 
  -1  27   8        2.36       38.08     28.51 o 
   0  27   8      176.61      117.05     33.35 o 
  -5  28   8       34.51       34.12     33.51 o 
  -4  28   8        7.88       63.95     36.40 o 
  -3  28   8      839.12      627.86    112.55 o 
  -2  28   8       49.88       62.75     30.19 o 
 -15   1   9       63.59       46.18     23.88 o 
 -14   1   9        0.26       55.13     25.47 o 
 -13   1   9       41.54       50.19     21.50 o 
 -12   1   9     1667.78     1641.86    130.07 o 
 -11   1   9       82.54       66.75     24.70 o 
 -10   1   9      405.66      466.77     60.99 o 
  -9   1   9     2595.79     2684.42     99.22 o 
  -8   1   9       32.12       40.86     19.45 o 
  -7   1   9       32.52       72.11     21.76 o 
  -6   1   9       27.46       22.87     15.83 o 
  -5   1   9      169.96      167.85     20.01 o 
  -4   1   9     5428.76     5550.84    111.66 o 
  -3   1   9     2264.83     2344.54     61.46 o 
  -2   1   9      418.44      405.04     31.43 o 
  -1   1   9      634.27      614.87     47.22 o 
   0   1   9      663.72      654.44     58.33 o 
   1   1   9      206.77      160.18     22.38 o 
   2   1   9       40.20       54.17     16.61 o 
   3   1   9      456.10      532.24     58.75 o 
   4   1   9      368.97      448.16     63.94 o 
   5   1   9        2.13       27.65     19.11 o 
   6   1   9       65.27       52.52     22.56 o 
   7   1   9       43.78       50.00     24.70 o 
   8   1   9        0.50       23.64     20.68 o 
 -15   2   9      327.64      339.70     50.17 o 
 -14   2   9       12.83       45.15     22.41 o 
 -13   2   9     1140.56     1123.17    118.03 o 
 -12   2   9      290.48      411.10     53.37 o 
 -11   2   9        0.48       44.57     21.18 o 
 -10   2   9     1502.27     1585.93    120.53 o 
  -9   2   9       23.67       65.74     18.74 o 
  -8   2   9     2311.65     2277.43    100.15 o 
  -7   2   9     5314.86     5210.45    124.60 o 
  -6   2   9     9953.65     9543.10    211.95 o 
  -5   2   9       70.45       62.47     13.33 o 
  -4   2   9       20.46       46.75     12.05 o 
  -3   2   9      484.17      422.82     38.46 o 
  -2   2   9       36.34       38.84      8.46 o 
  -1   2   9     8311.93     8440.22    149.08 o 
   0   2   9     4419.45     4580.52     89.57 o 
   1   2   9     5676.84     5698.60    125.39 o 
   2   2   9      249.03      255.79     37.97 o 
   3   2   9      116.37      127.64     24.06 o 
   4   2   9      226.15      278.98     46.01 o 
   5   2   9        7.15       19.06     25.35 o 
   6   2   9     1693.51     1708.43    121.19 o 
   7   2   9      992.28      885.99    121.10 o 
 -15   3   9        0.63       27.48     20.27 o 
 -14   3   9        6.01       14.73     22.99 o 
 -13   3   9      576.43      556.47     70.75 o 
 -12   3   9      235.83      308.81     49.15 o 
 -11   3   9       14.56       35.64     17.66 o 
 -10   3   9     3447.04     3482.74    140.03 o 
  -9   3   9      469.66      463.83     57.02 o 
  -8   3   9      177.64      236.31     28.68 o 
  -7   3   9     1564.30     1383.46     97.27 o 
  -6   3   9     1113.70      959.34     45.75 o 
  -5   3   9        9.24       17.14      8.72 o 
  -4   3   9     2346.56     2145.19     66.64 o 
  -3   3   9     6284.68     6364.04     95.99 o 
  -2   3   9      991.79      971.86     36.87 o 
  -1   3   9      410.66      443.71     34.29 o 
   0   3   9       13.61       42.90      9.24 o 
   1   3   9      259.92      245.76     26.45 o 
   2   3   9     2311.79     2374.13     63.79 o 
   3   3   9     6985.42     7839.40    277.43 o 
   4   3   9     2286.64     2343.42     60.80 o 
   5   3   9       58.21       86.26     25.86 o 
   6   3   9      178.73      118.87     25.10 o 
   7   3   9       40.14       35.62     21.90 o 
 -15   4   9       68.95       94.37     31.29 o 
 -14   4   9       46.23       55.54     26.18 o 
 -13   4   9     1431.31     1448.18    108.07 o 
 -12   4   9      229.24      232.99     39.62 o 
 -11   4   9       88.40       82.22     24.00 o 
 -10   4   9     2461.61     2405.43    172.36 o 
  -9   4   9       80.57       78.67     27.13 o 
  -8   4   9      194.12      202.46     27.07 o 
  -7   4   9     5154.39     4807.25    153.47 o 
  -6   4   9      644.95      582.35     47.34 o 
  -5   4   9      475.33      446.98     35.50 o 
  -4   4   9     2398.39     2359.55     76.34 o 
  -3   4   9     1876.68     1979.10     51.53 o 
  -2   4   9     1154.70     1046.77     35.19 o 
  -1   4   9      933.25     1020.54     62.81 o 
   0   4   9    11258.53    11830.09    163.56 o 
   1   4   9     1622.04     1602.38     72.56 o 
   2   4   9       32.76       37.01     15.90 o 
   3   4   9      254.71      288.91     41.88 o 
   4   4   9      150.26      150.19     41.64 o 
   5   4   9      223.60      166.74     30.86 o 
   6   4   9      420.42      404.87     73.43 o 
   7   4   9      277.41      251.62     55.34 o 
 -15   5   9      119.69      102.11     24.17 o 
 -14   5   9       10.19       26.29     28.05 o 
 -13   5   9      232.99      216.76     36.83 o 
 -12   5   9       22.21       56.46     24.26 o 
 -11   5   9      262.86      297.84     43.55 o 
 -10   5   9     1139.76     1231.12    111.07 o 
  -9   5   9     1203.25     1285.09    120.90 o 
  -8   5   9      282.59      302.22     38.55 o 
  -7   5   9      479.87      523.81     55.13 o 
  -6   5   9     1745.72     1841.49     83.32 o 
  -5   5   9      481.21      401.12     43.07 o 
  -4   5   9       22.78       34.75      9.67 o 
  -3   5   9      480.50      439.29     46.51 o 
  -2   5   9      566.08      510.38     38.67 o 
  -1   5   9     2110.16     2198.87     66.36 o 
   0   5   9        7.61       16.07      8.21 o 
   1   5   9      172.77      153.34     21.81 o 
   2   5   9        0.60       17.27     13.08 o 
   3   5   9        1.44       37.19     18.26 o 
   4   5   9       67.57       90.06     25.29 o 
   5   5   9      162.34      180.76     30.75 o 
   6   5   9      205.34      256.03     38.20 o 
   7   5   9       35.88       50.83     40.85 o 
 -15   6   9       82.85       57.09     28.19 o 
 -14   6   9      254.32      215.55     39.40 o 
 -13   6   9       36.32       94.76     33.32 o 
 -12   6   9     1305.39     1393.13    129.03 o 
 -11   6   9      779.31      712.47    100.23 o 
 -10   6   9      464.63      596.55     79.79 o 
  -9   6   9      379.06      512.99     58.78 o 
  -8   6   9       41.68       79.12     17.58 o 
  -7   6   9        4.42       22.91     14.70 o 
  -6   6   9     2169.18     2197.58     87.96 o 
  -5   6   9      402.19      334.40     49.58 o 
  -4   6   9     1156.37     1043.61     69.89 o 
  -3   6   9      783.80      956.82    197.37 o 
  -2   6   9        7.35       11.47      9.02 o 
  -1   6   9      354.71      364.65     31.35 o 
   0   6   9     2886.79     2887.64     65.02 o 
   1   6   9      689.70      713.55     46.32 o 
   2   6   9      237.63      243.65     36.86 o 
   3   6   9       16.60       34.67     24.99 o 
   4   6   9       94.48      120.56     30.54 o 
   5   6   9       14.79       33.78     20.31 o 
   6   6   9      598.38      529.78     89.15 o 
   7   6   9      227.59      288.08     74.32 o 
 -15   7   9      252.83      234.41     34.82 o 
 -14   7   9     1190.40     1050.73    108.42 o 
 -13   7   9      471.47      561.12     95.79 o 
 -12   7   9      257.62      320.54     54.37 o 
 -11   7   9       74.79      106.10     34.24 o 
 -10   7   9     1814.68     2050.51    159.25 o 
  -9   7   9       98.24      151.26     24.81 o 
  -8   7   9      219.39      248.12     43.04 o 
  -7   7   9      563.04      571.11     65.69 o 
  -6   7   9     1259.15     1178.83     54.22 o 
  -5   7   9      101.50       86.30     19.00 o 
  -4   7   9       69.33       83.49     26.85 o 
  -3   7   9    20984.32    22365.00    278.54 o 
  -2   7   9      128.20      127.37     23.15 o 
  -1   7   9     3677.83     3807.67     82.36 o 
   0   7   9       46.46       52.35     10.17 o 
   1   7   9        8.47       12.10     12.62 o 
   2   7   9     1528.20     1496.06     59.36 o 
   3   7   9     6881.50     7287.78    201.54 o 
   4   7   9     1238.41     1552.81    183.47 o 
   5   7   9       33.23       51.70     25.11 o 
   6   7   9      279.37      243.98     55.08 o 
   7   7   9       35.24       56.67     21.31 o 
 -15   8   9       87.22       81.79     21.23 o 
 -14   8   9       96.16       84.13     25.27 o 
 -13   8   9      396.29      391.33     60.87 o 
 -12   8   9     1108.55     1110.28    115.62 o 
 -11   8   9     2267.76     2223.24    232.43 o 
 -10   8   9     1313.31     1324.66    102.48 o 
  -9   8   9      812.11      683.44     87.91 o 
  -8   8   9       14.94       24.46     16.09 o 
  -7   8   9     1026.54     1011.55     83.07 o 
  -6   8   9     6669.03     7115.02    235.31 o 
  -5   8   9       55.81       56.55     24.35 o 
  -4   8   9     4291.23     4501.28    114.15 o 
  -3   8   9      824.45      853.36    101.83 o 
  -2   8   9     2033.31     2097.06     69.30 o 
  -1   8   9      151.45      142.06     22.02 o 
   0   8   9    10946.21    11772.20    247.66 o 
   1   8   9       53.14       55.71     21.59 o 
   2   8   9      150.03      206.40     45.77 o 
   3   8   9      230.63      276.94     41.80 o 
   4   8   9     1319.46     1484.32    209.08 o 
   5   8   9        0.67       41.27     30.99 o 
   6   8   9     1443.12     1431.45    182.97 o 
   7   8   9     1049.61      669.64    246.72 o 
 -14   9   9     1778.48     1584.25    143.32 o 
 -13   9   9      606.70      583.49     63.46 o 
 -12   9   9      378.09      415.58     48.48 o 
 -11   9   9       76.37       74.88     17.92 o 
 -10   9   9      290.11      361.46     47.44 o 
  -9   9   9     2431.51     2597.00    159.44 o 
  -8   9   9       28.91       87.54     20.70 o 
  -7   9   9       26.74       35.95     23.93 o 
  -6   9   9        1.30       12.46     20.07 o 
  -5   9   9      719.87      708.99    100.76 o 
  -4   9   9      316.25      344.11     59.50 o 
  -3   9   9     3601.43     3701.33    132.30 o 
  -2   9   9     1737.91     1667.86     59.20 o 
  -1   9   9        8.48       29.92     11.91 o 
   0   9   9        4.55       34.24     11.26 o 
   1   9   9      222.06      273.71     54.52 o 
   2   9   9      975.13      825.39     93.83 o 
   3   9   9     1910.56     2176.27     84.12 o 
   4   9   9        1.59       47.58     27.49 o 
   5   9   9      144.74      148.35     44.41 o 
   6   9   9       40.60       39.77     20.94 o 
   7   9   9      133.79       95.39     36.33 o 
 -14  10   9      206.95      204.98     39.94 o 
 -13  10   9       17.96       65.48     22.04 o 
 -12  10   9      380.22      317.05     45.75 o 
 -11  10   9     2100.20     2519.90    205.47 o 
 -10  10   9      303.75      310.61     44.03 o 
  -9  10   9        2.59       12.72     16.87 o 
  -8  10   9       72.92       91.47     19.58 o 
  -7  10   9      541.25      506.45     66.84 o 
  -6  10   9     5017.00     5398.01    233.09 o 
  -5  10   9     4199.11     4342.68    140.86 o 
  -4  10   9      154.92      148.38     24.77 o 
  -3  10   9      584.79      573.80     80.82 o 
  -2  10   9      193.57      212.41     40.18 o 
  -1  10   9      183.07      155.38     29.21 o 
   0  10   9       77.62       85.65     18.48 o 
   1  10   9       11.64       16.49     19.84 o 
   2  10   9     1105.88     1212.82    123.80 o 
   3  10   9       53.50       60.50     26.58 o 
   4  10   9      501.18      521.93    100.06 o 
   5  10   9     1558.84     1745.79    271.63 o 
   6  10   9       19.97       49.01     43.04 o 
   7  10   9       17.02       69.97     44.80 o 
 -14  11   9      120.95      125.97     25.54 o 
 -13  11   9      535.53      465.62     72.00 o 
 -12  11   9      180.32      207.96     35.37 o 
 -11  11   9        5.78       19.89     24.20 o 
 -10  11   9      938.59      981.95    138.35 o 
  -9  11   9      328.69      339.26     58.82 o 
  -8  11   9     5044.75     5383.47    241.43 o 
  -7  11   9       91.63       84.11     31.76 o 
  -6  11   9        6.57        5.89     30.76 o 
  -5  11   9     2595.36     2597.41    105.59 o 
  -4  11   9     1334.51     1278.61     72.65 o 
  -3  11   9      454.46      469.33     68.69 o 
  -2  11   9     5504.91     5583.33    233.18 o 
  -1  11   9      194.47      209.07     31.85 o 
   0  11   9       64.08       87.79     20.71 o 
   1  11   9       31.96       34.85     31.89 o 
   2  11   9     2431.22     2288.23    146.00 o 
   3  11   9       49.45      109.64     23.20 o 
   4  11   9      395.32      441.63     79.64 o 
   5  11   9      329.78      456.69    102.23 o 
   6  11   9       37.80       -0.28     33.07 o 
 -14  12   9       24.57       67.09     23.82 o 
 -13  12   9      724.96      797.33    119.12 o 
 -12  12   9        6.55       26.62     22.75 o 
 -11  12   9     2142.87     2302.09    137.34 o 
 -10  12   9      572.41      626.18     79.37 o 
  -9  12   9       99.17      149.18     38.62 o 
  -8  12   9       86.61      140.15     50.85 o 
  -7  12   9     8141.89     9023.24    385.53 o 
  -6  12   9        4.11       45.59     27.13 o 
  -5  12   9     2586.95     2689.10    151.26 o 
  -4  12   9      955.66     1110.23    113.41 o 
  -3  12   9      729.75      799.31     82.55 o 
  -2  12   9      495.32      542.41     73.73 o 
  -1  12   9     2155.74     2305.67     82.42 o 
   0  12   9      628.47      642.46     64.10 o 
   1  12   9      736.83      767.71    158.96 o 
   2  12   9      146.18      155.24     33.79 o 
   3  12   9       17.51       78.35     37.37 o 
   4  12   9      165.13      234.96     53.56 o 
   5  12   9      323.89      351.04     93.16 o 
   6  12   9      326.07      331.60    105.93 o 
 -14  13   9      202.60      169.19     41.10 o 
 -13  13   9      805.95      724.35     93.75 o 
 -12  13   9     1225.85     1163.21    188.30 o 
 -11  13   9        3.13       37.15     27.44 o 
 -10  13   9     2042.29     2296.79     95.06 o 
  -9  13   9       15.13       48.01     36.69 o 
  -8  13   9       29.33       78.41     27.91 o 
  -7  13   9     1912.64     2163.86    178.76 o 
  -6  13   9      606.41      676.61     86.18 o 
  -5  13   9       66.32      105.03     33.04 o 
  -4  13   9     5691.28     6054.57    178.23 o 
  -3  13   9      264.21      344.56     71.85 o 
  -2  13   9     2557.11     2575.95     99.48 o 
  -1  13   9     1300.51     1396.73    122.66 o 
   0  13   9       39.71       53.71     26.92 o 
   1  13   9      463.52      444.52     82.46 o 
   2  13   9      943.41      917.42    123.66 o 
   3  13   9     1411.41     1492.25     98.69 o 
   4  13   9     1730.25     1856.13    258.70 o 
   5  13   9        2.93       55.15     37.39 o 
   6  13   9        9.21       19.72     38.11 o 
 -13  14   9     1228.96     1368.97    150.47 o 
 -12  14   9      242.71      272.33     50.64 o 
 -11  14   9       29.15      128.87     35.72 o 
 -10  14   9     2646.86     2742.13    201.52 o 
  -9  14   9     1506.01     1505.49    155.92 o 
  -8  14   9      275.38      312.75     60.85 o 
  -7  14   9     1946.36     2003.76    192.06 o 
  -6  14   9       36.38       70.72     24.03 o 
  -5  14   9       19.49       37.09     25.99 o 
  -4  14   9      450.90      583.07     76.89 o 
  -3  14   9      628.43      667.70     98.91 o 
  -2  14   9     6334.60     6455.00    188.76 o 
  -1  14   9     2439.42     2453.94     90.89 o 
   0  14   9       43.87       69.08     22.73 o 
   1  14   9     2884.83     2911.66    189.43 o 
   2  14   9     1245.37     1080.10    176.62 o 
   3  14   9        4.03       29.07     53.31 o 
   4  14   9      143.60      103.84     38.58 o 
   5  14   9       79.78      100.06     42.65 o 
   6  14   9      231.56      224.78     52.10 o 
 -13  15   9      439.08      348.24     97.86 o 
 -12  15   9      799.01      853.70    173.58 o 
 -11  15   9      174.39      165.65     45.63 o 
 -10  15   9     1484.73     1469.65    215.04 o 
  -9  15   9     1103.89     1266.50    208.07 o 
  -8  15   9       40.54       79.32     30.78 o 
  -7  15   9     3145.91     3065.01    244.14 o 
  -6  15   9      664.41      770.75    105.85 o 
  -5  15   9     2992.77     3053.32    180.80 o 
  -4  15   9        5.93       43.46     29.04 o 
  -3  15   9      545.70      552.84     79.78 o 
  -2  15   9      160.19      123.00     57.76 o 
  -1  15   9     1423.01     1672.91     69.02 o 
   0  15   9      148.00      148.79     24.94 o 
   1  15   9     1950.08     2081.02    138.67 o 
   2  15   9       15.28       55.69     26.61 o 
   3  15   9       81.88       73.91     43.62 o 
   4  15   9       29.20       87.84     35.95 o 
   5  15   9     1030.84      993.34    297.45 o 
   6  15   9      166.22      125.93     58.75 o 
 -13  16   9      147.94      214.49     46.31 o 
 -12  16   9     1656.23     1643.85    234.82 o 
 -11  16   9       52.35       79.43     35.19 o 
 -10  16   9      758.71      843.16     98.95 o 
  -9  16   9     1142.11     1203.69    129.88 o 
  -8  16   9     2015.22     2028.06    210.20 o 
  -7  16   9        2.36       38.54     31.57 o 
  -6  16   9     2455.17     2465.49    223.61 o 
  -5  16   9      833.59      774.85    117.06 o 
  -4  16   9     2912.79     3009.80    173.44 o 
  -3  16   9      424.57      532.81    125.24 o 
  -2  16   9      479.54      466.07     67.03 o 
  -1  16   9      170.61      178.39     38.10 o 
   0  16   9      118.77      157.40     33.45 o 
   1  16   9     1004.65      979.70    192.07 o 
   2  16   9      358.70      401.14     94.24 o 
   3  16   9     1444.04     1412.82    229.47 o 
   4  16   9     2053.45     1914.99    242.48 o 
   5  16   9       12.29       37.80     42.94 o 
 -12  17   9      727.96      652.97     89.14 o 
 -11  17   9      417.61      446.13     78.31 o 
 -10  17   9      307.68      304.39     58.13 o 
  -9  17   9     1298.24     1470.61    106.29 o 
  -8  17   9     1746.31     1835.78    176.04 o 
  -7  17   9      889.49      989.46    111.56 o 
  -6  17   9      255.32      258.14     42.33 o 
  -5  17   9      371.35      378.26     71.44 o 
  -4  17   9       26.45       20.68     24.97 o 
  -3  17   9     2363.67     2368.45    110.46 o 
  -2  17   9       60.53       58.34     21.33 o 
  -1  17   9     1166.34     1308.19    127.49 o 
   0  17   9      380.31      359.54     46.76 o 
   1  17   9     1021.37     1160.10    224.47 o 
   2  17   9      712.81      669.79     87.92 o 
   3  17   9     1610.61     1614.88    256.51 o 
   4  17   9      651.02      681.49    166.30 o 
   5  17   9      347.66      277.75     78.31 o 
 -12  18   9      814.24      791.47    124.46 o 
 -11  18   9      859.07      804.94    114.70 o 
 -10  18   9        9.47       25.86     29.98 o 
  -9  18   9       46.35       78.63     33.36 o 
  -8  18   9      349.91      321.24     59.51 o 
  -7  18   9      239.62      231.84     51.98 o 
  -6  18   9     1744.23     1832.79    146.83 o 
  -5  18   9      534.55      562.07     82.00 o 
  -4  18   9      555.05      570.66     70.51 o 
  -3  18   9       21.23       41.36     27.09 o 
  -2  18   9        6.67       30.37     23.80 o 
  -1  18   9      188.85      201.44     36.63 o 
   0  18   9     3344.81     3504.13     91.84 o 
   1  18   9      162.53      307.87     78.89 o 
   2  18   9       18.54       50.68     25.59 o 
   3  18   9       77.82       98.88     36.20 o 
   4  18   9      446.53      339.35    102.11 o 
 -12  19   9        4.82       47.66     29.45 o 
 -11  19   9      647.19      666.43    103.79 o 
 -10  19   9       39.95       86.31     32.81 o 
  -9  19   9     1145.44     1188.54    141.10 o 
  -8  19   9      427.11      469.65     91.52 o 
  -7  19   9      219.72      193.02     38.99 o 
  -6  19   9      158.25      163.74     50.80 o 
  -5  19   9      354.30      321.65     54.64 o 
  -4  19   9       64.25       51.60     23.05 o 
  -3  19   9     2809.35     3265.29    159.03 o 
  -2  19   9      536.03      576.55     76.01 o 
  -1  19   9     1323.11     1330.68    157.81 o 
   0  19   9       41.15       66.92     32.81 o 
   1  19   9      288.96      210.33    118.53 o 
   2  19   9      791.15      759.20    118.92 o 
   3  19   9      162.44      188.83     56.16 o 
   4  19   9      257.65      246.06     80.22 o 
 -11  20   9      839.29      802.19    117.11 o 
 -10  20   9      376.49      361.10     60.33 o 
  -9  20   9      518.29      386.93     72.15 o 
  -8  20   9      146.32      142.62     40.24 o 
  -7  20   9       19.19       14.75     30.59 o 
  -6  20   9      375.04      429.73     83.37 o 
  -5  20   9     1322.76     1310.10    174.13 o 
  -4  20   9     1110.35     1137.34    117.05 o 
  -3  20   9      318.40      255.89     47.14 o 
  -2  20   9       15.92       52.67     21.03 o 
  -1  20   9     3675.42     3812.13    164.00 o 
   0  20   9     1486.46     1530.28    125.17 o 
   1  20   9     2032.15     2164.63    141.81 o 
   2  20   9      627.91      587.87     96.29 o 
   3  20   9       45.66       89.66     50.68 o 
   4  20   9      631.73      668.53    105.02 o 
 -11  21   9      103.62       63.90     35.98 o 
 -10  21   9      205.27      164.33     43.92 o 
  -9  21   9      180.75      165.44     42.56 o 
  -8  21   9     2191.42     2088.81    190.65 o 
  -7  21   9        4.99        6.54     27.87 o 
  -6  21   9      116.10       77.91     29.46 o 
  -5  21   9      423.07      427.13     69.66 o 
  -4  21   9      874.26      821.25    108.61 o 
  -3  21   9        5.03       19.12     27.88 o 
  -2  21   9     1883.23     1949.37    157.05 o 
  -1  21   9      768.04      756.59     91.92 o 
   0  21   9      208.89      263.26     44.01 o 
   1  21   9      706.72      752.42    184.75 o 
   2  21   9     1673.02     1721.59    189.72 o 
   3  21   9      159.32       95.46     38.71 o 
 -10  22   9        5.70       48.73     23.60 o 
  -9  22   9       70.29       99.50     61.03 o 
  -8  22   9        5.53        5.03     34.06 o 
  -7  22   9     2351.48     2462.82    132.79 o 
  -6  22   9       37.14       49.03     24.40 o 
  -5  22   9     2850.33     3284.38    229.93 o 
  -4  22   9       56.33       79.84     30.54 o 
  -3  22   9      608.98      541.33    118.34 o 
  -2  22   9      850.86      807.09    130.94 o 
  -1  22   9      802.02      781.27    109.44 o 
   0  22   9        2.68       12.46     26.79 o 
   1  22   9       26.37       60.64     38.70 o 
   2  22   9      653.28      609.67    161.09 o 
   3  22   9       10.03       94.11     54.13 o 
  -9  23   9      307.67      247.09     54.00 o 
  -8  23   9      847.91      854.61    103.33 o 
  -7  23   9      679.50      597.07     97.89 o 
  -6  23   9        3.28       33.11     23.77 o 
  -5  23   9       72.78       82.34     37.33 o 
  -4  23   9      595.44      492.71    115.12 o 
  -3  23   9       11.40       47.93     32.94 o 
  -2  23   9       15.19       28.14     26.94 o 
  -1  23   9        1.62       26.94     20.13 o 
   0  23   9        0.70       25.85     26.83 o 
   1  23   9      214.09      231.27     51.81 o 
   2  23   9      216.02      191.53     77.77 o 
  -9  24   9       41.54       74.91     34.28 o 
  -8  24   9      355.11      257.67     78.04 o 
  -7  24   9      681.73      609.80     90.43 o 
  -6  24   9      240.65      170.21     63.77 o 
  -5  24   9        9.30       44.02     26.62 o 
  -4  24   9     1077.56     1453.86    656.01 o 
  -3  24   9      283.62      279.44     54.23 o 
  -2  24   9      910.49      786.24    112.27 o 
  -1  24   9      184.91      152.37     29.69 o 
   0  24   9       10.35       60.54     27.07 o 
   1  24   9       19.59       49.77     26.03 o 
  -8  25   9      187.74      213.99     42.72 o 
  -7  25   9      294.22      234.96     57.60 o 
  -6  25   9      205.56      150.58     56.30 o 
  -5  25   9     2644.24     2276.30    294.02 o 
  -4  25   9      198.01      158.67     45.79 o 
  -3  25   9      137.04      121.92     35.09 o 
  -2  25   9      120.35      113.64     37.40 o 
  -1  25   9      623.61      438.16     86.62 o 
   0  25   9       12.22       13.23     25.91 o 
  -6  26   9        9.91       27.62     34.16 o 
  -5  26   9      210.74      155.02     66.51 o 
  -4  26   9       70.03       87.52     34.49 o 
  -3  26   9        0.03       40.73     24.11 o 
  -2  26   9     2240.40     1878.38    325.32 o 
  -1  26   9       90.90      105.43     44.99 o 
 -15   0  10     1004.43      652.25    224.54 o 
 -14   0  10      179.86      196.57     56.31 o 
 -13   0  10      785.11      643.14    112.96 o 
 -12   0  10     3987.64     3980.91    236.52 o 
 -11   0  10     5117.22     5597.17    186.74 o 
 -10   0  10        2.75        2.89     30.47 o 
  -9   0  10      131.51      152.20     42.62 o 
  -8   0  10      519.60      589.26     88.79 o 
  -7   0  10      247.63      301.30     51.01 o 
  -6   0  10      535.07      500.37     74.14 o 
  -5   0  10    11605.93    12287.02    332.08 o 
  -4   0  10     3298.16     3244.56     84.40 o 
  -3   0  10      885.05      857.74     73.53 o 
  -2   0  10      614.91      610.56     72.06 o 
  -1   0  10     1412.95     1364.70     60.62 o 
   0   0  10       22.87       43.50     14.85 o 
   1   0  10     2800.30     2878.71    160.73 o 
   2   0  10     5115.03     5640.68    271.58 o 
   3   0  10       91.38       91.96     70.16 o 
   4   0  10      108.83       96.42     35.07 o 
   5   0  10      872.55      705.57    148.36 o 
   6   0  10      450.66      414.98     91.97 o 
 -15   1  10        8.67       28.77     24.04 o 
 -14   1  10     2270.79     2195.56    185.97 o 
 -13   1  10      101.60       83.34     24.26 o 
 -12   1  10      332.19      394.64     50.34 o 
 -11   1  10       73.47      104.04     26.99 o 
 -10   1  10       31.37       -3.04     25.16 o 
  -9   1  10     4036.69     4112.13    136.19 o 
  -8   1  10     5865.38     6009.10    150.95 o 
  -7   1  10      479.66      468.80     48.42 o 
  -6   1  10      248.11      221.62     27.51 o 
  -5   1  10      833.83      804.15     72.56 o 
  -4   1  10     1043.59     1054.13     77.63 o 
  -3   1  10      266.63      247.44     26.20 o 
  -2   1  10     3691.77     3889.25     83.53 o 
  -1   1  10     2535.79     2656.72     47.91 o 
   0   1  10       11.93       15.92      9.73 o 
   1   1  10       42.36       52.31     18.54 o 
   2   1  10      508.11      547.08     86.38 o 
   3   1  10       84.40       76.46     22.42 o 
   4   1  10      659.78      649.23     79.94 o 
   5   1  10     1339.67     1423.06    143.34 o 
   6   1  10      509.77      407.76     71.95 o 
 -15   2  10      109.61       70.95     30.73 o 
 -14   2  10      159.85      202.04     46.28 o 
 -13   2  10      413.39      400.60     55.88 o 
 -12   2  10      764.42      794.71     79.35 o 
 -11   2  10     4453.24     4484.62    117.36 o 
 -10   2  10       77.60      118.45     23.39 o 
  -9   2  10       16.72       35.67     22.95 o 
  -8   2  10      366.83      330.08     56.59 o 
  -7   2  10     3340.56     3359.88     83.32 o 
  -6   2  10     1116.62     1098.42     54.61 o 
  -5   2  10     2779.97     2842.82     77.02 o 
  -4   2  10      344.17      342.30     35.20 o 
  -3   2  10      932.67      945.86     64.45 o 
  -2   2  10      339.20      385.31     39.81 o 
  -1   2  10       28.92       33.02     12.64 o 
   0   2  10     3795.03     3881.26    122.68 o 
   1   2  10      459.48      456.14     62.35 o 
   2   2  10      219.60      245.89     39.65 o 
   3   2  10      536.34      612.27     67.57 o 
   4   2  10      137.02      101.28     23.14 o 
   5   2  10       24.15       61.34     22.31 o 
   6   2  10       13.73       28.65     27.51 o 
 -15   3  10     1001.77      831.94    114.93 o 
 -14   3  10      728.30      669.42     91.81 o 
 -13   3  10      234.09      217.78     46.96 o 
 -12   3  10      436.64      448.04     50.42 o 
 -11   3  10      322.16      329.50     43.25 o 
 -10   3  10     1032.74      993.33    109.83 o 
  -9   3  10     1440.55     1302.38    107.26 o 
  -8   3  10      187.37      205.67     30.37 o 
  -7   3  10      342.39      395.59     53.50 o 
  -6   3  10      368.83      339.67     40.33 o 
  -5   3  10       13.96       24.20     20.83 o 
  -4   3  10     1573.10     1627.92    122.04 o 
  -3   3  10     3528.31     3682.05     95.23 o 
  -2   3  10       25.34       31.77     10.61 o 
  -1   3  10      579.53      610.69     50.83 o 
   0   3  10      396.74      369.21     51.22 o 
   1   3  10      236.08      231.97     36.37 o 
   2   3  10       37.11       53.07     21.07 o 
   3   3  10       38.83       54.86     17.84 o 
   4   3  10      257.76      303.47     53.07 o 
   5   3  10        4.30       42.51     29.03 o 
   6   3  10      147.47      117.99     31.39 o 
 -15   4  10      231.59      191.88     31.62 o 
 -14   4  10       24.59       23.71     19.83 o 
 -13   4  10      687.76      660.64     83.14 o 
 -12   4  10     2442.17     2505.50    183.85 o 
 -11   4  10       28.49       54.96     22.89 o 
 -10   4  10      728.37      873.43    118.47 o 
  -9   4  10      455.30      367.97     80.00 o 
  -8   4  10      450.34      541.11     93.59 o 
  -7   4  10      943.12      924.16     97.78 o 
  -6   4  10     3805.86     3874.43    105.53 o 
  -5   4  10     1431.12     1323.28    111.53 o 
  -4   4  10     2521.93     2774.71     83.54 o 
  -3   4  10      143.54      128.51     17.22 o 
  -2   4  10     3289.29     3366.28     58.85 o 
  -1   4  10     1484.57     1519.80     62.31 o 
   0   4  10     1243.90     1252.38     85.94 o 
   1   4  10     1056.75     1164.92     91.24 o 
   2   4  10     3145.81     3376.90    108.21 o 
   3   4  10      854.47      818.20    125.62 o 
   4   4  10      246.64      197.47     41.61 o 
   5   4  10        2.59       63.27     30.32 o 
   6   4  10       37.45       59.21     26.07 o 
 -15   5  10     1026.47      791.20    146.36 o 
 -14   5  10        7.65       46.77     18.18 o 
 -13   5  10      513.27      365.60     52.21 o 
 -12   5  10      166.51      135.14     27.25 o 
 -11   5  10       38.42       50.10     19.37 o 
 -10   5  10     4094.57     4082.72    167.46 o 
  -9   5  10     4689.70     4869.23    191.27 o 
  -8   5  10      674.38      665.13     79.59 o 
  -7   5  10     2353.73     2450.54    123.80 o 
  -6   5  10      543.60      518.93     78.10 o 
  -5   5  10     8659.46     9080.46    293.94 o 
  -4   5  10       77.79       97.99     20.99 o 
  -3   5  10       35.33       39.26     10.68 o 
  -2   5  10     1620.51     1662.46     50.98 o 
  -1   5  10      941.18      948.75     53.78 o 
   0   5  10       79.21       84.80     15.69 o 
   1   5  10     1073.12     1066.44    124.56 o 
   2   5  10      519.01      591.16     87.97 o 
   3   5  10       37.07       78.77     28.24 o 
   4   5  10      648.09      804.04    115.02 o 
   5   5  10     3576.02     3895.93    134.66 o 
   6   5  10      946.67      905.08    158.96 o 
 -14   6  10      292.08      194.29     36.92 o 
 -13   6  10     1106.62      994.34     87.83 o 
 -12   6  10     3187.89     3575.09    337.98 o 
 -11   6  10        3.06       53.39     19.87 o 
 -10   6  10     1216.23     1307.22    137.93 o 
  -9   6  10     1462.85     1522.53    163.35 o 
  -8   6  10      216.74      306.83     48.75 o 
  -7   6  10     1633.00     1896.16    244.98 o 
  -6   6  10      264.77      285.15     37.50 o 
  -5   6  10      778.86      803.43     82.47 o 
  -4   6  10     3900.91     4186.57    116.13 o 
  -3   6  10      197.71      204.06     29.78 o 
  -2   6  10     2505.80     2538.47     59.18 o 
  -1   6  10     3472.62     3558.34    113.45 o 
   0   6  10      115.54      149.95     23.29 o 
   1   6  10      953.64     1054.80    134.74 o 
   2   6  10     1516.65     1610.59     82.50 o 
   3   6  10     2011.90     2169.24    103.45 o 
   4   6  10     1317.16     1410.04    230.98 o 
   5   6  10      191.16      133.16     51.70 o 
   6   6  10       88.60       88.62     40.46 o 
 -14   7  10      140.54      187.83     42.67 o 
 -13   7  10       16.05        2.25     26.42 o 
 -12   7  10      323.29      354.85     94.50 o 
 -11   7  10      373.12      387.15     50.13 o 
 -10   7  10     3417.43     3608.56    159.05 o 
  -9   7  10      414.04      411.30     49.02 o 
  -8   7  10       44.49       68.29     17.72 o 
  -7   7  10       80.23       69.06     30.37 o 
  -6   7  10      183.12      193.55     37.96 o 
  -5   7  10      888.68      931.53     66.12 o 
  -4   7  10      640.20      655.43     79.90 o 
  -3   7  10       11.11       36.52     15.42 o 
  -2   7  10      757.06      725.74     71.47 o 
  -1   7  10      336.44      354.84     42.11 o 
   0   7  10       70.69       67.14     15.16 o 
   1   7  10     1655.50     1787.77    105.08 o 
   2   7  10      158.70      210.58     46.69 o 
   3   7  10       29.28       71.52     24.59 o 
   4   7  10        3.11       31.36     18.44 o 
   5   7  10      409.77      420.08     53.51 o 
   6   7  10       34.95       37.02     29.62 o 
 -14   8  10        2.26       56.42     29.71 o 
 -13   8  10      210.56      153.17     45.36 o 
 -12   8  10       99.90      157.86     41.23 o 
 -11   8  10      500.84      486.29     89.71 o 
 -10   8  10        5.39       22.34     32.73 o 
  -9   8  10        0.65       31.03     17.47 o 
  -8   8  10      175.51      181.80     35.88 o 
  -7   8  10     4380.55     4505.76    317.19 o 
  -6   8  10     1131.89     1128.83    112.49 o 
  -5   8  10      822.14      854.81    108.18 o 
  -4   8  10       61.15       48.26     19.07 o 
  -3   8  10        0.77       19.78     14.42 o 
  -2   8  10      673.26      743.79     76.82 o 
  -1   8  10     1740.65     1790.53     79.59 o 
   0   8  10       91.27      157.06     42.54 o 
   1   8  10      399.82      376.87     63.75 o 
   2   8  10      215.83      209.41     38.59 o 
   3   8  10       94.04      102.00     32.88 o 
   4   8  10     1013.83      962.48    175.26 o 
   5   8  10        0.92       34.45     28.46 o 
   6   8  10      588.34      593.96    138.04 o 
 -14   9  10     1300.74     1277.72    151.35 o 
 -13   9  10       81.62      109.65     35.36 o 
 -12   9  10        0.08       35.72     28.10 o 
 -11   9  10        1.68       36.65     28.39 o 
 -10   9  10     1081.12     1194.89    135.90 o 
  -9   9  10      257.20      261.30     46.53 o 
  -8   9  10     1363.62     1500.24    182.24 o 
  -7   9  10     2038.23     2261.78    131.48 o 
  -6   9  10      443.69      427.20     60.52 o 
  -5   9  10       60.50      100.49     25.96 o 
  -4   9  10     3684.30     3782.38    147.55 o 
  -3   9  10      109.23      154.25     28.80 o 
  -2   9  10     2072.45     2036.93     94.63 o 
  -1   9  10      530.97      574.39     71.12 o 
   0   9  10      345.78      341.41     39.98 o 
   1   9  10      201.56      248.00     49.10 o 
   2   9  10        4.76       14.81     25.27 o 
   3   9  10       59.60       29.03     27.67 o 
   4   9  10      918.12     1069.03    178.35 o 
   5   9  10      954.80      872.47    238.51 o 
   6   9  10      193.45      207.53     63.32 o 
 -14  10  10      132.63       72.54     24.68 o 
 -13  10  10       55.64       85.12     28.40 o 
 -12  10  10       61.28       67.18     37.43 o 
 -11  10  10      735.55      888.04    134.62 o 
 -10  10  10       73.68       80.34     29.25 o 
  -9  10  10      493.46      559.24     88.68 o 
  -8  10  10      538.58      583.00     76.46 o 
  -7  10  10      216.84      126.26     51.56 o 
  -6  10  10     1017.29     1047.04    118.21 o 
  -5  10  10     3927.96     4071.89    168.35 o 
  -4  10  10     1434.75     1504.59    160.78 o 
  -3  10  10      322.06      352.01     45.28 o 
  -2  10  10      226.42      176.67     35.88 o 
  -1  10  10      586.13      652.73     74.38 o 
   0  10  10      438.96      419.98     65.07 o 
   1  10  10     3013.11     3350.16    223.92 o 
   2  10  10     3741.26     3871.64    210.77 o 
   3  10  10       13.99       37.41     34.93 o 
   4  10  10      126.49      217.41     57.60 o 
   5  10  10      156.53      206.64     56.86 o 
 -14  11  10      846.48      816.80    110.25 o 
 -13  11  10      166.73      135.56     29.66 o 
 -12  11  10     1290.48     1524.53    158.97 o 
 -11  11  10      137.14      196.35     36.29 o 
 -10  11  10      138.38      129.95     30.58 o 
  -9  11  10      803.81      861.45    129.60 o 
  -8  11  10     2400.87     2525.67    129.34 o 
  -7  11  10     1212.39     1195.81    172.98 o 
  -6  11  10      113.56       82.49     34.21 o 
  -5  11  10       72.86       92.60     23.42 o 
  -4  11  10      352.21      320.44     43.44 o 
  -3  11  10        0.73       34.13     17.71 o 
  -2  11  10     1188.82     1374.89     89.55 o 
  -1  11  10     1410.28     1493.04     77.41 o 
   0  11  10      413.22      404.88     65.83 o 
   1  11  10      237.08      255.70     57.61 o 
   2  11  10       26.10       59.54     32.99 o 
   3  11  10      156.65      187.21     59.43 o 
   4  11  10      297.38      288.20    103.74 o 
   5  11  10      674.02      693.86    146.12 o 
 -13  12  10        6.86       57.91     31.10 o 
 -12  12  10      269.34      297.14     51.16 o 
 -11  12  10     2219.35     2556.21    246.00 o 
 -10  12  10      104.51      112.73     33.26 o 
  -9  12  10     1913.12     2024.28    120.69 o 
  -8  12  10      138.66      156.28     35.10 o 
  -7  12  10      167.26      182.43     49.68 o 
  -6  12  10     1290.61     1346.82    179.47 o 
  -5  12  10     1705.25     1702.87    178.82 o 
  -4  12  10      952.66      933.72     85.88 o 
  -3  12  10      363.47      358.84     52.24 o 
  -2  12  10      413.21      466.71     66.95 o 
  -1  12  10        0.06       39.38     21.52 o 
   0  12  10      229.95      265.57     41.13 o 
   1  12  10       13.38       47.16     36.98 o 
   2  12  10      791.39      831.11    176.63 o 
   3  12  10      149.34      212.04     56.03 o 
   4  12  10       21.44       24.09     36.98 o 
   5  12  10        0.61       60.09     28.37 o 
 -13  13  10        8.52       28.28     34.40 o 
 -12  13  10      703.00      819.88    139.24 o 
 -11  13  10      441.02      461.90     62.47 o 
 -10  13  10       37.08       44.60     35.24 o 
  -9  13  10      797.27      795.43     94.44 o 
  -8  13  10      423.58      395.71     59.76 o 
  -7  13  10       63.48      121.37     47.97 o 
  -6  13  10     1366.62     1318.65    171.11 o 
  -5  13  10      901.44      956.50    116.40 o 
  -4  13  10      215.04      261.14     44.34 o 
  -3  13  10     2580.69     2582.61    125.21 o 
  -2  13  10     1396.54     1413.59     74.67 o 
  -1  13  10      288.80      247.13     35.55 o 
   0  13  10      458.87      482.15     70.35 o 
   1  13  10        0.36       55.48     30.32 o 
   2  13  10      151.25      146.18     40.98 o 
   3  13  10      215.68      292.28     65.16 o 
   4  13  10      168.93       90.60     53.00 o 
   5  13  10      116.58      152.64     75.39 o 
 -13  14  10       67.53       74.36     24.56 o 
 -12  14  10       57.02       96.88     42.58 o 
 -11  14  10       98.46       79.45     29.44 o 
 -10  14  10        9.56       46.78     26.77 o 
  -9  14  10      328.43      294.09     57.95 o 
  -8  14  10      180.13      183.47     38.57 o 
  -7  14  10      716.03      653.49    136.73 o 
  -6  14  10     1229.38     1222.96    139.83 o 
  -5  14  10      700.57      682.34     74.92 o 
  -4  14  10      944.26     1024.77    111.98 o 
  -3  14  10     1553.67     1668.65    146.17 o 
  -2  14  10       19.68       21.64     22.12 o 
  -1  14  10       93.93      110.48     25.65 o 
   0  14  10      962.62      967.62    118.05 o 
   1  14  10     1984.12     2166.91    344.82 o 
   2  14  10      662.36      661.12    150.12 o 
   3  14  10      831.47      873.00    134.10 o 
   4  14  10       63.19       61.86     41.56 o 
   5  14  10       13.46       44.30     38.04 o 
 -13  15  10       62.92       32.66     23.51 o 
 -12  15  10       56.20       63.86     28.76 o 
 -11  15  10       92.93      116.56     32.28 o 
 -10  15  10        1.82       74.08     27.37 o 
  -9  15  10      156.60      113.87     25.98 o 
  -8  15  10     2998.98     3262.92    135.52 o 
  -7  15  10       83.23      106.32     32.13 o 
  -6  15  10       14.64       51.58     31.32 o 
  -5  15  10      781.42      840.78    105.07 o 
  -4  15  10      439.09      412.31     65.06 o 
  -3  15  10      472.45      556.32     71.12 o 
  -2  15  10      353.68      388.92     46.19 o 
  -1  15  10      822.98      836.50    103.31 o 
   0  15  10       32.13       23.69     22.78 o 
   1  15  10        2.58       29.14     21.89 o 
   2  15  10       14.09       18.15     43.67 o 
   3  15  10       89.27       99.85     37.88 o 
   4  15  10      348.49      387.39     85.61 o 
 -12  16  10       25.48       75.59     42.56 o 
 -11  16  10      721.93      786.84     90.76 o 
 -10  16  10      148.92      116.00     38.93 o 
  -9  16  10      293.10      272.32     50.00 o 
  -8  16  10      954.20      906.58    112.20 o 
  -7  16  10      117.98       98.98     28.54 o 
  -6  16  10      661.93      687.74    105.03 o 
  -5  16  10     2136.36     2212.48    156.88 o 
  -4  16  10      114.49      117.03     35.51 o 
  -3  16  10      367.64      397.02     76.98 o 
  -2  16  10     1519.85     1595.11     99.75 o 
  -1  16  10      472.69      427.76     58.86 o 
   0  16  10      136.25      100.32     29.39 o 
   1  16  10      103.25      148.72     58.45 o 
   2  16  10      955.64     1055.38    158.58 o 
   3  16  10      775.95      758.96    182.71 o 
   4  16  10       11.05       43.21     39.09 o 
 -12  17  10      552.96      424.36    107.17 o 
 -11  17  10      293.47      228.19     39.12 o 
 -10  17  10      383.91      372.26     58.93 o 
  -9  17  10       57.13       87.27     33.06 o 
  -8  17  10      469.75      514.70     71.43 o 
  -7  17  10       30.79       47.34     29.11 o 
  -6  17  10      189.64      180.59     38.01 o 
  -5  17  10       15.38       43.92     30.03 o 
  -4  17  10      316.72      413.73     71.82 o 
  -3  17  10     1169.89     1295.60    192.27 o 
  -2  17  10     1307.67     1289.11    115.88 o 
  -1  17  10        0.12       34.84     25.44 o 
   0  17  10      121.73      164.17     35.63 o 
   1  17  10      489.75      542.66    128.32 o 
   2  17  10      227.64      250.67     62.78 o 
   3  17  10      315.05      312.67     96.14 o 
 -12  18  10        6.81       51.15     79.71 o 
 -11  18  10        0.41       42.29     31.67 o 
 -10  18  10       70.97      101.08     48.07 o 
  -9  18  10      698.10      705.94    114.62 o 
  -8  18  10        7.97       90.73     31.78 o 
  -7  18  10      756.15      862.93    111.94 o 
  -6  18  10     1047.50     1173.90    131.89 o 
  -5  18  10        0.18       70.36     29.99 o 
  -4  18  10       69.54       60.14     33.63 o 
  -3  18  10        5.61       38.06     21.47 o 
  -2  18  10      385.16      359.34     56.80 o 
  -1  18  10      240.03      226.90     43.67 o 
   0  18  10      739.76      719.93     78.96 o 
   1  18  10      163.54      277.34     71.10 o 
   2  18  10      123.95      122.97     48.64 o 
   3  18  10        6.98       66.40     36.29 o 
 -11  19  10        7.80       16.54     28.19 o 
 -10  19  10      524.91      478.60     93.04 o 
  -9  19  10      668.92      730.24    129.94 o 
  -8  19  10       17.10       59.75     27.64 o 
  -7  19  10      112.25      135.40     35.82 o 
  -6  19  10       55.58       35.98     32.25 o 
  -5  19  10       83.98       58.66     30.39 o 
  -4  19  10       78.50      115.99     86.95 o 
  -3  19  10     1595.53     1841.25    138.48 o 
  -2  19  10       47.66       56.20     23.77 o 
  -1  19  10      141.55      107.46     28.96 o 
   0  19  10      336.67      318.33     51.10 o 
   1  19  10      703.37      797.37    139.28 o 
   2  19  10        8.91       49.40     34.96 o 
   3  19  10      323.79      428.24     86.69 o 
 -11  20  10       34.02      112.07     45.92 o 
 -10  20  10        5.10       43.72     23.87 o 
  -9  20  10        3.05       40.42     32.77 o 
  -8  20  10       26.63       55.12     29.11 o 
  -7  20  10      131.38      120.48     40.58 o 
  -6  20  10       10.70       46.94     27.72 o 
  -5  20  10       13.46       30.52     31.16 o 
  -4  20  10      332.74      368.67     68.68 o 
  -3  20  10      410.06      328.68     62.72 o 
  -2  20  10       57.95       62.90     25.40 o 
  -1  20  10        6.10       85.88     40.47 o 
   0  20  10     1197.14     1278.12    126.25 o 
   1  20  10      100.37      142.58     51.71 o 
   2  20  10      626.25      579.86    192.77 o 
 -10  21  10      205.42      222.84     50.01 o 
  -9  21  10       11.42       57.99     25.41 o 
  -8  21  10      412.04      363.11     67.78 o 
  -7  21  10      587.75      468.95     87.15 o 
  -6  21  10       66.27       98.32     37.71 o 
  -5  21  10       39.31       62.56     26.28 o 
  -4  21  10       11.77       59.08     31.39 o 
  -3  21  10       18.03       67.26     30.21 o 
  -2  21  10      525.62      470.95     81.25 o 
  -1  21  10      562.72      523.61     87.30 o 
   0  21  10        1.75       25.67     23.10 o 
   1  21  10      621.08      635.50    107.36 o 
  -9  22  10      394.92      376.55     59.61 o 
  -8  22  10       49.69       76.86     33.18 o 
  -7  22  10      259.67      256.15     54.15 o 
  -6  22  10        0.84       29.71     35.17 o 
  -5  22  10       17.79       17.24     24.00 o 
  -4  22  10      596.93      523.38     98.70 o 
  -3  22  10      721.14      702.16     80.01 o 
  -2  22  10      238.26      257.84     46.57 o 
  -1  22  10       41.05       53.28     25.83 o 
   0  22  10     1218.62     1225.50    181.62 o 
   1  22  10        6.93       75.56     39.61 o 
  -8  23  10      114.17       90.57     41.74 o 
  -7  23  10       17.94       64.50     32.83 o 
  -6  23  10      790.49      833.59    142.84 o 
  -5  23  10      367.23      420.71     79.61 o 
  -4  23  10      597.31      532.63    103.99 o 
  -3  23  10       84.61      143.78     37.19 o 
  -2  23  10      657.24      539.55     86.43 o 
  -1  23  10       89.30       84.10     38.24 o 
   0  23  10      673.87      558.61    104.83 o 
  -7  24  10      367.44      322.24     75.04 o 
  -6  24  10        2.72       20.90     38.92 o 
  -5  24  10      917.38      766.83    162.24 o 
  -4  24  10       21.39       37.16     28.99 o 
  -3  24  10      801.84      716.14    143.32 o 
  -2  24  10      147.54      143.60     48.98 o 
  -1  24  10      199.26      143.10     41.81 o 
  -5  25  10        4.79       58.96     26.53 o 
  -4  25  10      308.07      344.32     90.32 o 
  -3  25  10      105.02      103.02     32.65 o 
 -14   1  11       16.39       26.75     22.64 o 
 -13   1  11       85.69       93.22     27.06 o 
 -12   1  11      439.18      445.15     50.65 o 
 -11   1  11       41.49       64.91     23.90 o 
 -10   1  11     1175.54     1135.87    126.05 o 
  -9   1  11      579.50      522.42     89.26 o 
  -8   1  11        4.38       36.39     22.27 o 
  -7   1  11     2188.61     2096.17    124.66 o 
  -6   1  11      369.46      366.14     48.10 o 
  -5   1  11      159.20      153.55     22.16 o 
  -4   1  11      410.70      421.73     45.27 o 
  -3   1  11      504.50      456.99     45.64 o 
  -2   1  11      512.63      451.00     55.43 o 
  -1   1  11       45.24       28.59      9.29 o 
   0   1  11     4560.20     4732.39    136.86 o 
   1   1  11     1276.41     1207.76    138.39 o 
   2   1  11      633.66      602.58    104.40 o 
   3   1  11      120.28       99.96     30.62 o 
   4   1  11      221.35      193.44     42.25 o 
   5   1  11       14.42       48.60     39.94 o 
 -14   2  11        9.44       49.21     18.62 o 
 -13   2  11      192.40      149.21     33.18 o 
 -12   2  11      177.58      139.74     29.46 o 
 -11   2  11       31.43       32.36     19.26 o 
 -10   2  11     1817.26     1650.36    148.71 o 
  -9   2  11     1804.53     1872.90    175.07 o 
  -8   2  11       20.78       40.12     14.77 o 
  -7   2  11     2175.58     2092.12     63.57 o 
  -6   2  11      439.15      426.29     52.79 o 
  -5   2  11        6.07        3.88     12.58 o 
  -4   2  11       21.94       33.53     11.61 o 
  -3   2  11     1772.69     1916.01     44.98 o 
  -2   2  11     3188.09     3411.78    123.29 o 
  -1   2  11       17.27       64.45     21.44 o 
   0   2  11      153.34      192.50     43.10 o 
   1   2  11       11.51       50.34     20.20 o 
   2   2  11       88.45       65.23     43.65 o 
   3   2  11     1085.71     1094.20    193.85 o 
   4   2  11     1335.78     1293.66    153.80 o 
   5   2  11      246.11      216.11     64.92 o 
 -14   3  11       97.13      105.43     27.98 o 
 -13   3  11      267.13      251.75     37.40 o 
 -12   3  11      194.50      224.21     51.30 o 
 -11   3  11       46.66       71.46     27.34 o 
 -10   3  11     1624.88     1533.82    140.56 o 
  -9   3  11        8.24       30.43     16.48 o 
  -8   3  11      283.38      285.14     45.94 o 
  -7   3  11      487.23      523.03     61.86 o 
  -6   3  11     4713.87     4957.21    190.91 o 
  -5   3  11     2669.45     2883.25    103.00 o 
  -4   3  11     1220.19     1376.20    122.12 o 
  -3   3  11      767.60      905.19     63.48 o 
  -2   3  11      239.42      262.56     34.04 o 
  -1   3  11      310.46      271.06     40.71 o 
   0   3  11     3984.32     4294.50    155.07 o 
   1   3  11     1992.86     2296.51     86.53 o 
   2   3  11      113.55      124.17     29.98 o 
   3   3  11      170.63      240.53     39.08 o 
   4   3  11      105.27       62.71     29.08 o 
   5   3  11        1.98       58.44     42.37 o 
 -14   4  11       66.39       35.89     25.77 o 
 -13   4  11      460.79      485.52     81.48 o 
 -12   4  11      813.75      751.68    100.14 o 
 -11   4  11       60.26       66.93     23.25 o 
 -10   4  11       18.05       20.99     22.90 o 
  -9   4  11     2522.85     2523.16    149.10 o 
  -8   4  11      853.44      836.22     92.33 o 
  -7   4  11      642.27      730.78     96.16 o 
  -6   4  11      689.26      731.57     90.47 o 
  -5   4  11       33.36       78.92     29.01 o 
  -4   4  11      618.20      637.27     74.79 o 
  -3   4  11     1706.87     1718.97     97.06 o 
  -2   4  11     2167.03     2348.92     77.69 o 
  -1   4  11     2890.61     2894.60    117.96 o 
   0   4  11      566.08      570.61    110.19 o 
   1   4  11        8.23       46.00     23.18 o 
   2   4  11      102.67       88.52     26.75 o 
   3   4  11       58.67       75.58     23.31 o 
   4   4  11       56.61       96.92     40.13 o 
   5   4  11       29.74       30.73     19.49 o 
 -14   5  11       14.61       22.45     25.77 o 
 -13   5  11        1.73        8.46     23.74 o 
 -12   5  11      100.57      131.85     34.49 o 
 -11   5  11       71.34       67.80     30.24 o 
 -10   5  11     1704.00     1892.07    172.43 o 
  -9   5  11      308.06      359.04     49.70 o 
  -8   5  11      279.50      268.36     52.95 o 
  -7   5  11      945.14      970.29     98.13 o 
  -6   5  11       80.00      122.16     31.52 o 
  -5   5  11      487.35      442.69     58.40 o 
  -4   5  11       70.64       43.38     22.61 o 
  -3   5  11      657.86      643.19     62.02 o 
  -2   5  11     1112.58     1143.74    102.11 o 
  -1   5  11        1.35       20.42     15.85 o 
   0   5  11       55.55       43.52     21.82 o 
   1   5  11      339.78      297.58     59.55 o 
   2   5  11      628.19      649.27    138.88 o 
   3   5  11       89.14       76.76     27.23 o 
   4   5  11       41.90       85.22     25.87 o 
   5   5  11       13.12       40.47     29.52 o 
 -14   6  11       17.66       42.45     25.87 o 
 -13   6  11      222.28      254.22     76.43 o 
 -12   6  11      157.43      174.02     53.45 o 
 -11   6  11       49.19       35.36     31.54 o 
 -10   6  11      749.18      777.38    122.27 o 
  -9   6  11      879.18      924.56    112.04 o 
  -8   6  11      604.41      594.65     89.00 o 
  -7   6  11       30.89       46.21     23.40 o 
  -6   6  11     2144.90     2316.39    160.16 o 
  -5   6  11        1.09       38.05     17.54 o 
  -4   6  11     1177.64     1225.49    113.65 o 
  -3   6  11     2461.52     2524.20     74.43 o 
  -2   6  11       73.81       69.02     14.36 o 
  -1   6  11      575.71      483.26     71.34 o 
   0   6  11      168.55      195.76     52.67 o 
   1   6  11      504.76      463.07     73.02 o 
   2   6  11      164.29      191.01     39.33 o 
   3   6  11     1108.05     1111.24    170.37 o 
   4   6  11      136.02      160.25     51.69 o 
   5   6  11       88.55      110.44     35.78 o 
 -14   7  11      319.90      318.58     52.51 o 
 -13   7  11      477.84      503.37     81.62 o 
 -12   7  11      527.60      602.75     69.01 o 
 -11   7  11        4.52       61.37     28.60 o 
 -10   7  11      297.25      332.18     55.49 o 
  -9   7  11      320.22      372.27     49.27 o 
  -8   7  11       99.08      114.16     30.46 o 
  -7   7  11      112.92      179.67     37.16 o 
  -6   7  11     6096.83     6130.78    239.98 o 
  -5   7  11      572.73      554.57     75.67 o 
  -4   7  11       73.60       41.46     21.42 o 
  -3   7  11      987.26     1040.99    100.77 o 
  -2   7  11       51.15       64.48     20.53 o 
  -1   7  11     1044.46      936.40    100.41 o 
   0   7  11     1592.51     1615.98     86.11 o 
   1   7  11     1025.73     1056.62    142.79 o 
   2   7  11       28.00       36.04     24.98 o 
   3   7  11      194.84      182.35     33.29 o 
   4   7  11        1.75       19.12     19.92 o 
   5   7  11      171.29      161.89     48.52 o 
 -14   8  11       13.92       85.97     30.74 o 
 -13   8  11        0.52       55.60     29.12 o 
 -12   8  11      145.21      117.81     37.32 o 
 -11   8  11       33.87       57.57     33.05 o 
 -10   8  11     2211.17     2520.92    221.21 o 
  -9   8  11     4225.19     4411.00    207.98 o 
  -8   8  11      222.62      243.31     37.89 o 
  -7   8  11        1.57       36.21     20.80 o 
  -6   8  11     2305.27     2496.72    212.21 o 
  -5   8  11      749.96      755.87    101.89 o 
  -4   8  11      948.98     1028.64    132.38 o 
  -3   8  11     3252.07     3228.80    121.40 o 
  -2   8  11     1576.09     1503.78     84.96 o 
  -1   8  11      353.08      283.13     47.01 o 
   0   8  11      767.82      913.15    119.50 o 
   1   8  11       48.61       61.84     23.63 o 
   2   8  11        5.46       38.48     38.08 o 
   3   8  11      737.49      654.59    132.63 o 
   4   8  11     1206.02     1074.53    178.43 o 
 -14   9  11      503.58      512.88     74.02 o 
 -13   9  11      569.66      574.26     83.76 o 
 -12   9  11      365.65      432.55     73.55 o 
 -11   9  11     1258.61     1335.35    169.76 o 
 -10   9  11       89.57      186.02     45.18 o 
  -9   9  11     1040.82     1133.84    120.36 o 
  -8   9  11     2103.95     2296.32    221.09 o 
  -7   9  11      132.68      117.95     42.83 o 
  -6   9  11      957.18     1113.30    128.13 o 
  -5   9  11      164.28      175.06     35.25 o 
  -4   9  11      122.62      126.44     23.89 o 
  -3   9  11      461.15      482.60     52.36 o 
  -2   9  11       34.16       49.34     22.12 o 
  -1   9  11      154.54      152.33     45.49 o 
   0   9  11     1946.97     2167.50    109.45 o 
   1   9  11     1091.50     1042.57    274.46 o 
   2   9  11      120.06       65.12     55.88 o 
   3   9  11      624.55      682.42    148.02 o 
   4   9  11       10.37       29.69     28.05 o 
 -13  10  11      366.20      470.49     96.74 o 
 -12  10  11     1146.73     1175.83    179.48 o 
 -11  10  11     1420.11     1536.12    186.77 o 
 -10  10  11      183.63      241.77     56.72 o 
  -9  10  11       58.46       81.99     31.73 o 
  -8  10  11      272.93      329.28     45.46 o 
  -7  10  11      634.60      677.73    112.15 o 
  -6  10  11       30.36       42.30     22.82 o 
  -5  10  11     2818.59     3010.71    200.19 o 
  -4  10  11      616.29      617.57     88.83 o 
  -3  10  11      129.39      185.08     29.61 o 
  -2  10  11       32.61       45.82     25.26 o 
  -1  10  11      248.75      188.43     35.87 o 
   0  10  11      583.35      645.16    160.28 o 
   1  10  11       91.35       74.29     38.38 o 
   2  10  11      199.16      164.89     51.33 o 
   3  10  11      113.33      125.73     69.85 o 
   4  10  11        2.55       31.64     33.49 o 
 -13  11  11      105.10      136.64     45.20 o 
 -12  11  11       32.91       83.00     36.22 o 
 -11  11  11      684.23      769.28    113.15 o 
 -10  11  11      564.95      597.44     78.52 o 
  -9  11  11     1775.07     1719.27    177.45 o 
  -8  11  11     2548.89     2849.83    246.87 o 
  -7  11  11       12.89       62.23     22.98 o 
  -6  11  11       93.61       80.08     26.71 o 
  -5  11  11      322.82      289.66     40.15 o 
  -4  11  11       59.90       62.45     25.65 o 
  -3  11  11      236.44      229.97     32.96 o 
  -2  11  11       40.23       53.83     17.05 o 
  -1  11  11      787.47      742.37     96.21 o 
   0  11  11      339.45      363.99     77.37 o 
   1  11  11     1486.77     1644.72    265.83 o 
   2  11  11       22.66       92.87     39.24 o 
   3  11  11        9.06       54.87     36.38 o 
   4  11  11      419.30      396.60    119.65 o 
 -13  12  11      322.44      355.49     54.49 o 
 -12  12  11      314.90      350.25     53.41 o 
 -11  12  11     1600.13     1768.67    158.00 o 
 -10  12  11      370.38      335.86     48.77 o 
  -9  12  11      576.87      610.95     75.95 o 
  -8  12  11      118.17      130.73     30.60 o 
  -7  12  11     1374.46     1502.22    144.79 o 
  -6  12  11        5.54       36.47     20.44 o 
  -5  12  11      461.19      480.19     75.22 o 
  -4  12  11      224.28      249.63     54.29 o 
  -3  12  11      463.74      454.47     59.26 o 
  -2  12  11     2451.27     2505.78    105.43 o 
  -1  12  11        3.98       60.14     24.40 o 
   0  12  11      234.79      223.74     88.64 o 
   1  12  11        8.87       66.09     33.54 o 
   2  12  11      684.80      561.29    122.05 o 
   3  12  11      419.63      402.81     95.85 o 
   4  12  11     1456.28     1084.81    241.85 o 
 -13  13  11        4.38       47.16     26.67 o 
 -12  13  11      243.36      299.37     42.88 o 
 -11  13  11      367.43      303.79     66.97 o 
 -10  13  11     1225.38     1294.37    178.46 o 
  -9  13  11      131.02       85.97     48.59 o 
  -8  13  11      259.26      299.31     65.61 o 
  -7  13  11      266.86      315.23     57.49 o 
  -6  13  11      126.04      160.80     37.84 o 
  -5  13  11     2860.18     2823.18    111.07 o 
  -4  13  11     1170.97     1239.06    134.12 o 
  -3  13  11      542.48      440.85     52.30 o 
  -2  13  11        7.87       42.57     19.33 o 
  -1  13  11        5.80       46.40     31.12 o 
   0  13  11     1330.60     1341.86    205.45 o 
   1  13  11      748.19      783.07    133.80 o 
   2  13  11        4.01       56.16     50.40 o 
   3  13  11       19.41       62.96     31.15 o 
 -12  14  11      339.28      333.29     69.72 o 
 -11  14  11      352.06      397.60     61.65 o 
 -10  14  11       26.21       84.59     27.25 o 
  -9  14  11      107.59      110.24     35.57 o 
  -8  14  11      941.79     1004.69    117.82 o 
  -7  14  11     3132.65     3515.42    133.37 o 
  -6  14  11      995.41      982.92    114.29 o 
  -5  14  11       78.46       71.18     27.17 o 
  -4  14  11       33.30       95.13     30.11 o 
  -3  14  11      672.32      708.76     86.54 o 
  -2  14  11     2039.51     2233.78    150.57 o 
  -1  14  11     1198.20     1164.37    118.01 o 
   0  14  11       40.34       77.31     51.87 o 
   1  14  11       10.86       25.76     27.14 o 
   2  14  11      137.31      110.32     72.11 o 
   3  14  11        5.63       30.27     43.94 o 
 -12  15  11       60.29       68.29     33.63 o 
 -11  15  11       16.98       39.58     29.76 o 
 -10  15  11      626.89      645.40     90.85 o 
  -9  15  11     1448.71     1439.11    156.54 o 
  -8  15  11      491.63      460.67     83.84 o 
  -7  15  11       93.56       80.14     25.08 o 
  -6  15  11       20.01       42.35     29.70 o 
  -5  15  11      634.97      614.47     77.15 o 
  -4  15  11     3534.75     3637.38    142.85 o 
  -3  15  11      246.89      192.80     33.35 o 
  -2  15  11        8.53       31.92     20.43 o 
  -1  15  11      551.77      594.83    108.00 o 
   0  15  11      477.33      477.17     80.94 o 
   1  15  11        5.04       35.75     24.50 o 
   2  15  11      709.91      650.48    134.86 o 
   3  15  11       55.07       37.59     62.25 o 
 -12  16  11     1175.42     1129.47    184.89 o 
 -11  16  11      257.24      179.53     49.10 o 
 -10  16  11       84.00      122.11     32.57 o 
  -9  16  11       97.38      106.79     34.82 o 
  -8  16  11        5.87       50.70     35.37 o 
  -7  16  11     1053.10     1041.62    140.19 o 
  -6  16  11      779.69      744.76    118.60 o 
  -5  16  11      821.79      865.30    105.21 o 
  -4  16  11     1030.47     1040.67    126.22 o 
  -3  16  11      744.35      661.74     85.54 o 
  -2  16  11      178.30      159.28     52.54 o 
  -1  16  11      364.92      313.55     63.57 o 
   0  16  11      174.49      191.10     59.66 o 
   1  16  11      612.56      619.54    140.00 o 
   2  16  11      846.96      852.94    128.44 o 
 -11  17  11      192.60      188.97     41.93 o 
 -10  17  11      784.01      684.42    104.28 o 
  -9  17  11      624.45      689.84     72.87 o 
  -8  17  11        2.26       35.27     38.98 o 
  -7  17  11     1619.98     1728.48    196.03 o 
  -6  17  11     1308.28     1152.41    179.49 o 
  -5  17  11      129.07      147.21     34.02 o 
  -4  17  11      217.07      179.62     33.29 o 
  -3  17  11      280.84      259.20     46.98 o 
  -2  17  11      961.00      957.72    151.46 o 
  -1  17  11      288.33      385.63     54.08 o 
   0  17  11     1251.19     1350.61    272.13 o 
   1  17  11        0.90       83.12     39.74 o 
   2  17  11      462.23      405.27    114.36 o 
 -11  18  11      329.51      347.79     59.90 o 
 -10  18  11      442.84      433.88     76.43 o 
  -9  18  11      830.50      731.68    124.51 o 
  -8  18  11      303.53      373.16     75.78 o 
  -7  18  11      366.25      373.10     56.31 o 
  -6  18  11     1013.91      995.67    128.90 o 
  -5  18  11       52.19       37.24     25.16 o 
  -4  18  11      192.41      202.79     29.87 o 
  -3  18  11      565.10      498.32     86.24 o 
  -2  18  11       12.78       25.82     23.09 o 
  -1  18  11       69.83       87.10     35.69 o 
   0  18  11      124.98       93.60     36.88 o 
   1  18  11        0.38       18.97     21.96 o 
 -10  19  11        4.97       35.64     25.12 o 
  -9  19  11      464.33      408.07     69.06 o 
  -8  19  11      172.58      197.48     83.20 o 
  -7  19  11      368.77      295.84     54.17 o 
  -6  19  11      253.52      287.34     50.47 o 
  -5  19  11     1197.18     1007.16    135.90 o 
  -4  19  11        0.96       62.47     22.44 o 
  -3  19  11      290.11      270.13     57.52 o 
  -2  19  11      954.78      815.05    131.61 o 
  -1  19  11      289.93      302.59     61.32 o 
   0  19  11      238.14      285.39     83.68 o 
   1  19  11      165.83      201.75     60.93 o 
  -9  20  11      205.61      189.81     41.42 o 
  -8  20  11      874.13      732.82    146.23 o 
  -7  20  11       20.45       58.22     33.13 o 
  -6  20  11      419.69      407.25     75.54 o 
  -5  20  11     1834.62     1745.07    109.70 o 
  -4  20  11      544.16      521.56     71.22 o 
  -3  20  11      390.77      324.96     64.07 o 
  -2  20  11      155.96      103.70     28.81 o 
  -1  20  11       24.67       58.40     23.10 o 
   0  20  11      160.17      206.74     56.80 o 
  -9  21  11        2.60       27.70     31.55 o 
  -8  21  11     1853.32     1652.39    340.13 o 
  -7  21  11     1114.21      986.51    164.24 o 
  -6  21  11      347.43      354.49     54.65 o 
  -5  21  11      612.99      554.76    213.22 o 
  -4  21  11       52.60       75.08     33.25 o 
  -3  21  11      776.55      841.81    181.29 o 
  -2  21  11     1170.84     1203.21    270.14 o 
  -1  21  11     1794.96     1507.99    253.07 o 
  -8  22  11       10.35       53.46     36.45 o 
  -7  22  11       40.82       13.47     23.32 o 
  -6  22  11       67.91       67.98     32.58 o 
  -5  22  11       39.25       54.32     28.89 o 
  -4  22  11      425.74      340.53     67.85 o 
  -3  22  11        6.18       59.60     44.06 o 
  -2  22  11       80.04       66.69     35.65 o 
  -6  23  11       34.63       46.06     31.54 o 
  -5  23  11      197.50      131.72     38.59 o 
  -4  23  11      109.85       93.40     35.37 o 
  -3  23  11       17.25       47.21     27.53 o 
 -14   0  12     2005.94     1932.10    211.39 o 
 -13   0  12       34.24       71.29     43.96 o 
 -12   0  12       77.41       98.70     29.92 o 
 -11   0  12     1381.89     1448.98    220.78 o 
 -10   0  12       37.44       37.94     23.61 o 
  -9   0  12        6.25       26.58     26.71 o 
  -8   0  12     5354.08     4814.33    179.96 o 
  -7   0  12     1182.82     1166.13    139.85 o 
  -6   0  12       97.95       87.15     25.65 o 
  -5   0  12      579.56      636.64    117.71 o 
  -4   0  12     2071.96     1800.83    119.97 o 
  -3   0  12      285.71      219.40     70.87 o 
  -2   0  12     1814.44     1808.02    320.06 o 
  -1   0  12     1156.27     1109.96    313.29 o 
   0   0  12     2406.63     2356.52    473.93 o 
   1   0  12      489.69      584.87    138.46 o 
   2   0  12      951.21      877.82    367.93 o 
   3   0  12       12.41       22.80     35.75 o 
   4   0  12       16.59       22.39     50.13 o 
 -14   1  12      864.99      803.18    109.77 o 
 -13   1  12       94.12       77.10     25.13 o 
 -12   1  12      506.34      464.42     70.77 o 
 -11   1  12     2951.13     2965.62    230.10 o 
 -10   1  12        3.19       47.96     20.38 o 
  -9   1  12      104.30       96.23     18.03 o 
  -8   1  12     2621.20     2407.68    100.66 o 
  -7   1  12      586.74      590.48     76.00 o 
  -6   1  12       14.08       34.09     20.98 o 
  -5   1  12     3029.29     2790.08    159.86 o 
  -4   1  12      225.03      186.14     29.45 o 
  -3   1  12       11.70       22.87     24.61 o 
  -2   1  12      336.16      308.89     51.35 o 
  -1   1  12     2454.80     2516.98    371.21 o 
   0   1  12      904.02      856.64    165.66 o 
   1   1  12      356.26      296.61     86.23 o 
   2   1  12      887.75      770.92    186.70 o 
   3   1  12     1688.64     1353.81    230.92 o 
   4   1  12       11.19       28.85     37.14 o 
 -14   2  12      706.20      602.73     91.30 o 
 -13   2  12      335.08      228.89     42.57 o 
 -12   2  12       43.52       31.89     31.54 o 
 -11   2  12      593.10      607.70     87.65 o 
 -10   2  12       21.98       42.44     20.75 o 
  -9   2  12     4324.68     4098.45    127.07 o 
  -8   2  12      534.09      479.37     69.26 o 
  -7   2  12       31.36       44.66     21.52 o 
  -6   2  12      514.56      481.39     72.98 o 
  -5   2  12       56.45       92.91     22.33 o 
  -4   2  12       34.88       61.78     20.08 o 
  -3   2  12       90.50      112.19     19.75 o 
  -2   2  12      210.70      199.03     33.89 o 
  -1   2  12      336.71      395.42     70.36 o 
   0   2  12      338.12      341.77     94.24 o 
   1   2  12      307.32      345.03    101.52 o 
   2   2  12      551.23      510.82    119.24 o 
   3   2  12       35.04       18.69     50.74 o 
   4   2  12      351.06      270.32     62.42 o 
 -14   3  12       48.73       64.80     22.17 o 
 -13   3  12      147.54      125.17     35.85 o 
 -12   3  12      708.09      689.48     80.87 o 
 -11   3  12      586.90      671.27    108.44 o 
 -10   3  12     1000.97     1242.25    242.82 o 
  -9   3  12     1370.68     1377.31    178.70 o 
  -8   3  12      183.06      182.80     54.23 o 
  -7   3  12        9.23       65.18     28.03 o 
  -6   3  12     1245.65     1405.45     95.89 o 
  -5   3  12      488.07      485.08     70.73 o 
  -4   3  12      280.25      239.12     48.82 o 
  -3   3  12      762.11      748.55    132.07 o 
  -2   3  12      369.70      285.31     43.31 o 
  -1   3  12       69.09       62.19     19.63 o 
   0   3  12      366.75      305.72     64.32 o 
   1   3  12        8.09       17.55     38.42 o 
   2   3  12       30.19       40.06     38.01 o 
   3   3  12      640.35      600.04    156.62 o 
   4   3  12       15.57       36.99     49.00 o 
 -14   4  12      162.04       57.12     62.66 o 
 -13   4  12     1020.49     1098.29    215.32 o 
 -12   4  12      684.51      758.61    130.76 o 
 -11   4  12       90.15       96.23     30.23 o 
 -10   4  12      167.52      139.04     44.34 o 
  -9   4  12      447.32      416.83     54.13 o 
  -8   4  12      134.01      155.71     47.25 o 
  -7   4  12     4033.20     4653.81    286.78 o 
  -6   4  12        3.22       12.22     19.72 o 
  -5   4  12       72.16       65.45     22.93 o 
  -4   4  12       99.90       89.30     26.28 o 
  -3   4  12      335.36      313.99     69.20 o 
  -2   4  12      653.10      543.47     93.83 o 
  -1   4  12     1327.57     1516.51     96.76 o 
   0   4  12      376.06      346.41     71.96 o 
   1   4  12       63.35       57.32     42.61 o 
   2   4  12       29.88       30.54     20.11 o 
   3   4  12      496.99      433.71    138.55 o 
 -13   5  12       30.30       36.93     32.81 o 
 -12   5  12      110.74      124.75     35.10 o 
 -11   5  12      376.98      309.63     46.89 o 
 -10   5  12     1290.27     1529.16    191.46 o 
  -9   5  12      248.20      235.23     40.92 o 
  -8   5  12      987.85     1030.47    124.14 o 
  -7   5  12        0.22       38.54     24.06 o 
  -6   5  12      734.78      722.90     89.93 o 
  -5   5  12       64.80       67.06     25.26 o 
  -4   5  12     7585.89     8007.02    266.88 o 
  -3   5  12       20.64       25.83     14.34 o 
  -2   5  12      315.51      329.09     55.23 o 
  -1   5  12       99.32       85.93     22.93 o 
   0   5  12      673.83      583.09     94.62 o 
   1   5  12      406.04      367.94     81.41 o 
   2   5  12     2520.87     2689.62    233.07 o 
   3   5  12      343.42      277.95     88.15 o 
 -13   6  12     1175.66     1067.43    171.92 o 
 -12   6  12     1446.10     1501.84    143.90 o 
 -11   6  12        5.20       30.35     23.90 o 
 -10   6  12        0.55       63.41     32.28 o 
  -9   6  12       12.51       12.26     26.86 o 
  -8   6  12      431.45      302.48     56.07 o 
  -7   6  12     1630.28     1960.50    114.38 o 
  -6   6  12        2.55       28.78     24.31 o 
  -5   6  12     1070.16     1156.95    106.29 o 
  -4   6  12      392.93      371.12     54.66 o 
  -3   6  12        9.72       29.05     14.85 o 
  -2   6  12      146.02      126.07     25.29 o 
  -1   6  12     3239.45     3814.73    118.54 o 
   0   6  12      400.62      371.56     64.91 o 
   1   6  12      335.88      367.63     82.41 o 
   2   6  12      493.90      449.84    103.19 o 
   3   6  12        3.17       35.88     31.05 o 
 -13   7  12      320.02      260.93     40.80 o 
 -12   7  12       38.12       19.02     32.03 o 
 -11   7  12       19.38       43.65     23.18 o 
 -10   7  12     1462.16     1640.96    168.11 o 
  -9   7  12       52.82       84.52     28.13 o 
  -8   7  12        3.05       54.21     22.49 o 
  -7   7  12       28.59       21.46     19.02 o 
  -6   7  12      201.33      191.47     35.26 o 
  -5   7  12        8.87       36.17     18.69 o 
  -4   7  12      990.80      985.47     63.13 o 
  -3   7  12       89.62       79.52     19.96 o 
  -2   7  12     1159.10      921.18    138.76 o 
  -1   7  12      236.29      176.50     73.85 o 
   0   7  12       62.30       70.89     36.10 o 
   1   7  12      884.29      804.12    163.67 o 
   2   7  12      419.05      431.01    108.94 o 
   3   7  12      291.21      283.18     80.04 o 
 -13   8  12      780.25      675.96     98.88 o 
 -12   8  12       19.05       65.72     26.89 o 
 -11   8  12       79.15       86.55     25.31 o 
 -10   8  12      538.65      601.66     85.59 o 
  -9   8  12      261.77      258.88     48.46 o 
  -8   8  12      249.40      260.48     44.85 o 
  -7   8  12      389.24      439.59     62.31 o 
  -6   8  12      368.57      424.24     61.33 o 
  -5   8  12       10.41       35.24     17.62 o 
  -4   8  12       41.29       52.57     20.38 o 
  -3   8  12      327.92      407.19     48.01 o 
  -2   8  12     1010.98      920.82    136.07 o 
  -1   8  12      294.89      251.80     59.77 o 
   0   8  12       25.11       71.91     31.43 o 
   1   8  12        3.74       37.76     28.45 o 
   2   8  12      165.27      170.22     42.05 o 
   3   8  12      295.70      248.37     89.36 o 
 -13   9  12        1.85       39.51     26.99 o 
 -12   9  12       60.84       62.54     23.92 o 
 -11   9  12     1289.78     1322.40    175.33 o 
 -10   9  12      834.67      741.70    117.71 o 
  -9   9  12      376.72      381.01     64.00 o 
  -8   9  12      217.81      271.11     46.02 o 
  -7   9  12      634.53      641.61     93.05 o 
  -6   9  12       33.42       36.68     22.87 o 
  -5   9  12     2084.77     2256.15    164.94 o 
  -4   9  12      399.05      390.80     50.99 o 
  -3   9  12       37.13       49.59     21.41 o 
  -2   9  12      707.99      643.70     99.22 o 
  -1   9  12     1259.01     1290.99    210.67 o 
   0   9  12      300.16      281.13     58.05 o 
   1   9  12       79.37       55.76     31.25 o 
   2   9  12      750.65      745.77    103.66 o 
   3   9  12        8.00       14.92     28.98 o 
 -13  10  12      141.41       75.99     30.82 o 
 -12  10  12      268.47      235.85     50.15 o 
 -11  10  12      150.41      172.64     35.32 o 
 -10  10  12       30.50       45.80     25.58 o 
  -9  10  12        7.45      100.46     35.50 o 
  -8  10  12     1586.26     1578.23    188.82 o 
  -7  10  12      745.33      689.35     83.28 o 
  -6  10  12       11.47       56.55     24.43 o 
  -5  10  12     1223.03     1253.90    137.45 o 
  -4  10  12     1350.59     1187.97    115.92 o 
  -3  10  12      107.90       93.95     18.19 o 
  -2  10  12      518.16      498.32     98.69 o 
  -1  10  12      796.65      664.58    193.93 o 
   0  10  12      833.45      749.01    175.50 o 
   1  10  12        0.70       -3.99     39.24 o 
   2  10  12      340.63      245.68    108.37 o 
   3  10  12       10.10       61.48     21.74 o 
 -12  11  12      278.41      244.24     48.27 o 
 -11  11  12      812.21      864.26    149.19 o 
 -10  11  12       74.26       85.41     36.09 o 
  -9  11  12      307.49      249.18     66.87 o 
  -8  11  12      530.51      547.34     90.07 o 
  -7  11  12      867.43      871.51    107.44 o 
  -6  11  12      952.51      901.65    128.24 o 
  -5  11  12     1329.34     1232.62    153.39 o 
  -4  11  12      298.27      317.49     49.50 o 
  -3  11  12        9.83       34.63     18.86 o 
  -2  11  12     1117.86     1100.82    145.25 o 
  -1  11  12      933.85     1031.15    127.14 o 
   0  11  12      210.96      261.11     51.48 o 
   1  11  12       11.12       22.39     44.37 o 
   2  11  12      321.24      354.42    101.38 o 
 -12  12  12        0.06       46.51     27.18 o 
 -11  12  12      190.82      121.33     29.17 o 
 -10  12  12       61.72       67.97     29.50 o 
  -9  12  12      352.26      339.33     54.55 o 
  -8  12  12      143.44      145.36     64.08 o 
  -7  12  12      753.30      789.10     96.83 o 
  -6  12  12      349.65      301.40     57.15 o 
  -5  12  12      165.39      246.72     40.95 o 
  -4  12  12       46.84       58.26     20.75 o 
  -3  12  12     3547.58     3637.61    246.73 o 
  -2  12  12        0.52       34.17     29.77 o 
  -1  12  12       29.99       49.33     31.06 o 
   0  12  12      361.62      341.68     90.21 o 
   1  12  12      167.01      226.78     74.98 o 
   2  12  12        6.92       22.65     31.74 o 
 -12  13  12      384.53      253.94     64.04 o 
 -11  13  12       21.00       38.70     24.86 o 
 -10  13  12      288.08      213.51     45.40 o 
  -9  13  12       80.86       91.72     38.14 o 
  -8  13  12        2.46       77.40     28.27 o 
  -7  13  12        9.14       42.19     40.32 o 
  -6  13  12     4497.68     5153.49    255.08 o 
  -5  13  12       91.00      140.17     31.21 o 
  -4  13  12      213.46      184.67     34.15 o 
  -3  13  12       30.91       47.85     29.82 o 
  -2  13  12      358.65      313.56     48.10 o 
  -1  13  12      132.89      106.93     56.45 o 
   0  13  12      600.78      609.18    143.12 o 
   1  13  12       20.76       74.41     27.82 o 
   2  13  12       14.62       31.65     26.36 o 
 -11  14  12      660.44      626.80     90.92 o 
 -10  14  12      161.40      166.49     66.25 o 
  -9  14  12      336.84      259.25     47.76 o 
  -8  14  12      206.90      281.65     54.98 o 
  -7  14  12       23.12       68.93     25.49 o 
  -6  14  12       85.15       93.14     23.86 o 
  -5  14  12       78.38       65.43     24.40 o 
  -4  14  12      240.46      260.14     55.00 o 
  -3  14  12      531.44      443.57     89.63 o 
  -2  14  12      885.78      705.68    112.33 o 
  -1  14  12      235.99      274.46     73.78 o 
   0  14  12      145.78      122.18     42.10 o 
   1  14  12       84.36       82.33     38.14 o 
 -11  15  12      161.96       92.25     30.62 o 
 -10  15  12      304.46      327.89     60.00 o 
  -9  15  12      259.92      300.75     51.58 o 
  -8  15  12      614.55      578.84     98.09 o 
  -7  15  12       60.77       65.08     24.46 o 
  -6  15  12      927.85      750.46    115.47 o 
  -5  15  12       40.39       60.90     26.54 o 
  -4  15  12      288.22      238.34     43.24 o 
  -3  15  12        5.81       26.46     20.42 o 
  -2  15  12      114.83      139.68     32.60 o 
  -1  15  12      267.91      243.21    140.11 o 
   0  15  12       56.44       10.18     30.64 o 
   1  15  12     1243.08     1140.02    183.18 o 
 -11  16  12      763.38      520.72    151.67 o 
 -10  16  12       47.33       78.13     32.52 o 
  -9  16  12       90.72      123.90     34.74 o 
  -8  16  12       30.97       31.66     26.92 o 
  -7  16  12      695.10      606.45    107.80 o 
  -6  16  12      140.88      128.62     36.10 o 
  -5  16  12        8.25       22.85     17.84 o 
  -4  16  12        0.82       53.94     18.96 o 
  -3  16  12       41.84       50.05     26.63 o 
  -2  16  12      451.57      384.21     75.19 o 
  -1  16  12      420.23      380.36     88.48 o 
   0  16  12      525.37      510.62    109.28 o 
 -10  17  12       23.10       46.79     28.21 o 
  -9  17  12       31.44       74.99     31.35 o 
  -8  17  12      436.75      364.15     68.71 o 
  -7  17  12      472.70      387.68     61.99 o 
  -6  17  12      120.47      115.37     31.45 o 
  -5  17  12       25.13       36.39     26.29 o 
  -4  17  12       10.01       21.77     33.31 o 
  -3  17  12       83.41      104.15     43.35 o 
  -2  17  12      711.80      623.06    100.89 o 
  -1  17  12      231.34      231.81     70.91 o 
   0  17  12      348.20      203.71     65.12 o 
  -9  18  12       18.22       33.25     33.17 o 
  -8  18  12      177.64      111.63     33.92 o 
  -7  18  12        1.35       40.93     22.81 o 
  -6  18  12      184.16      166.34     36.52 o 
  -5  18  12     1335.75     1167.94    162.75 o 
  -4  18  12      258.80      227.71     48.96 o 
  -3  18  12      516.59      451.54    253.30 o 
  -2  18  12     1639.60     1436.82    213.84 o 
  -1  18  12        8.26       74.35     38.66 o 
  -8  19  12      174.02      170.37     30.49 o 
  -7  19  12       44.67       78.67     36.12 o 
  -6  19  12      223.71      209.10     36.63 o 
  -5  19  12       96.42       99.61     31.11 o 
  -4  19  12      454.00      286.66     67.52 o 
  -3  19  12        1.62       49.30     36.77 o 
  -2  19  12      397.09      344.28     78.88 o 
  -7  20  12      289.61      299.58     57.20 o 
  -6  20  12       15.25       26.07     24.24 o 
  -5  20  12       24.15       31.09     18.64 o 
  -4  20  12      189.42      157.77     61.63 o 
  -3  20  12      264.78      190.85     84.02 o 
 -13   1  13      196.34      214.45     60.05 o 
 -12   1  13      104.73      130.87     30.12 o 
 -11   1  13      285.18      224.37     46.63 o 
 -10   1  13       75.30       59.48     22.92 o 
  -9   1  13     1798.91     1806.43    246.19 o 
  -8   1  13      762.84      677.51     97.69 o 
  -7   1  13      140.82      181.14     48.32 o 
  -6   1  13      158.98      189.92     36.26 o 
  -5   1  13       87.78      141.95     39.26 o 
  -4   1  13      206.54      186.99     42.01 o 
  -2   1  13      490.96      396.00    100.66 o 
  -1   1  13       67.65       84.98     35.72 o 
   0   1  13      455.70      399.77     99.20 o 
   1   1  13      471.20      434.29    146.47 o 
   2   1  13        2.88       15.48     45.81 o 
 -13   2  13       12.43        8.52     23.75 o 
 -12   2  13      550.36      502.80     94.37 o 
 -11   2  13      300.81      318.12     80.21 o 
 -10   2  13     1261.86     1190.07    212.83 o 
  -9   2  13      181.40      241.28     51.13 o 
  -7   2  13      104.62      117.71     32.53 o 
  -6   2  13      904.11      994.75    148.28 o 
  -5   2  13      340.80      420.25     72.95 o 
  -4   2  13        2.20       27.02     21.00 o 
  -2   2  13      209.07      294.39    130.66 o 
  -1   2  13      542.59      546.84    132.99 o 
   0   2  13      165.63      232.96    108.26 o 
   1   2  13     1060.72      922.21    221.61 o 
   2   2  13       58.22       61.04     29.72 o 
 -13   3  13      236.58      289.71     80.77 o 
 -12   3  13      382.95      405.30     94.72 o 
 -11   3  13        4.32       23.39     28.66 o 
 -10   3  13      168.93      144.20     46.02 o 
  -9   3  13      445.28      391.15     69.22 o 
  -8   3  13      142.52      147.98     35.57 o 
  -7   3  13       81.98       61.25     25.29 o 
  -6   3  13      705.01      745.31    115.03 o 
  -5   3  13       87.60      155.31     65.53 o 
  -4   3  13        0.89       24.58     15.62 o 
  -2   3  13     1751.98     1953.67    373.89 o 
  -1   3  13       73.25       43.01     27.82 o 
   0   3  13       90.01       83.90     38.55 o 
   1   3  13      516.57      390.97    135.02 o 
   2   3  13       26.81       40.88     26.86 o 
 -13   4  13        3.26       34.02     31.27 o 
 -12   4  13      700.32      709.74    115.81 o 
 -11   4  13      199.25      197.82     41.05 o 
 -10   4  13      211.79      232.23     41.28 o 
  -9   4  13      618.57      675.31    127.80 o 
  -8   4  13       76.44       65.83     26.71 o 
  -7   4  13      372.37      415.64     65.23 o 
  -6   4  13        5.26       25.84     18.84 o 
  -5   4  13      246.28      269.09     61.47 o 
  -4   4  13       53.43       82.59     24.39 o 
  -2   4  13       26.95       69.85     59.99 o 
  -1   4  13      220.82      181.80     42.32 o 
   0   4  13      238.74      246.65     56.13 o 
   1   4  13      493.03      507.21    222.28 o 
   2   4  13       10.68       75.39     98.20 o 
 -13   5  13        2.86       47.20     22.18 o 
 -12   5  13        5.94       54.14     24.86 o 
 -11   5  13       16.34       60.31     28.01 o 
 -10   5  13      366.42      350.57     55.71 o 
  -9   5  13       22.45       42.58     18.14 o 
  -8   5  13      157.49      157.77     41.79 o 
  -7   5  13      240.96      241.47     44.53 o 
  -6   5  13        1.81        7.67     19.60 o 
  -5   5  13       67.71       75.07     24.26 o 
  -4   5  13      509.44      411.99     58.53 o 
  -3   5  13        0.48       11.92     16.64 o 
  -2   5  13       24.78      113.60     63.89 o 
  -1   5  13       77.48       84.29     44.48 o 
   0   5  13        2.95       37.80     46.84 o 
   1   5  13       28.39      110.93     74.37 o 
   2   5  13      265.46      245.70     88.34 o 
 -12   6  13      128.10      114.67     39.99 o 
 -11   6  13      154.66      114.00     27.69 o 
 -10   6  13       11.15       16.04     25.96 o 
  -9   6  13      287.91      316.44     47.48 o 
  -8   6  13       57.17       41.47     25.77 o 
  -7   6  13      515.88      523.32     75.52 o 
  -6   6  13       13.04       15.81     14.87 o 
  -5   6  13        6.35       20.67     14.15 o 
  -4   6  13        0.41       27.40     12.04 o 
  -3   6  13       60.34       79.91     36.36 o 
  -2   6  13       16.83       28.27     30.51 o 
  -1   6  13       12.17       33.53     24.04 o 
   0   6  13       86.10      131.68     76.01 o 
   1   6  13      150.02      180.16     86.28 o 
 -12   7  13      929.77      847.18    116.78 o 
 -11   7  13      284.33      218.55     95.22 o 
 -10   7  13      841.70      728.77    140.06 o 
  -9   7  13       13.76       67.66     42.50 o 
  -8   7  13      111.02      148.14     30.30 o 
  -7   7  13      505.33      509.00    100.72 o 
  -6   7  13     1752.28     1796.42    181.65 o 
  -5   7  13       18.71       10.69     24.81 o 
  -4   7  13      114.89      120.60     22.96 o 
  -3   7  13      196.99      162.91     67.38 o 
  -2   7  13     1656.76     1545.72     88.02 o 
  -1   7  13      198.27      160.90     46.83 o 
   0   7  13      351.79      369.42     78.40 o 
   1   7  13      242.11      347.18    146.88 o 
 -12   8  13      619.62      628.86    133.12 o 
 -11   8  13       33.71       63.27     38.83 o 
 -10   8  13       10.26       48.17     25.93 o 
  -9   8  13     1423.20     1593.53    220.79 o 
  -8   8  13      887.40      965.57    154.30 o 
  -7   8  13      160.76      205.19     33.20 o 
  -6   8  13       80.23       65.02     28.25 o 
  -5   8  13     1661.01     1547.92    150.37 o 
  -4   8  13       28.32       24.07     20.80 o 
  -3   8  13     1418.80     1284.98    160.24 o 
  -2   8  13      230.58      198.16     67.71 o 
  -1   8  13        4.70       12.06     27.53 o 
   0   8  13      131.94      145.86     83.20 o 
   1   8  13      426.35      352.73     92.39 o 
 -12   9  13      682.24      620.44    104.55 o 
 -11   9  13     1424.36     1473.96    267.58 o 
 -10   9  13       60.76       21.13     19.23 o 
  -9   9  13       32.40       27.09     28.87 o 
  -8   9  13      137.80      120.67     37.02 o 
  -7   9  13       11.52       33.30     25.40 o 
  -6   9  13     1004.81      964.75    124.11 o 
  -5   9  13      127.47      104.97     38.01 o 
  -4   9  13       20.01       19.63     27.32 o 
  -3   9  13      277.64      205.84     62.86 o 
  -2   9  13      646.78      550.78     98.10 o 
  -1   9  13       38.35       70.75     35.18 o 
   0   9  13      705.75      543.12    101.87 o 
   1   9  13       53.43       62.07     80.94 o 
 -12  10  13       11.74       36.18     25.13 o 
 -11  10  13        2.32       34.04     35.13 o 
 -10  10  13      183.75      152.33     34.51 o 
  -9  10  13       16.41       89.88     21.49 o 
  -8  10  13      842.29      801.67    116.97 o 
  -7  10  13       12.32       50.34     28.35 o 
  -6  10  13        5.94       33.72     18.18 o 
  -5  10  13      170.52      224.66     36.38 o 
  -4  10  13       33.85       40.83     22.88 o 
  -3  10  13     1170.56      987.52    263.37 o 
  -2  10  13      148.49      126.08     49.52 o 
  -1  10  13       16.22       57.10     26.21 o 
   0  10  13      292.33      225.03     78.04 o 
   1  10  13       19.31       35.15     30.30 o 
 -11  11  13      463.74      444.97    108.25 o 
 -10  11  13       60.65       93.98     29.68 o 
  -9  11  13       11.33       23.60     23.81 o 
  -8  11  13      266.63      193.97     46.46 o 
  -7  11  13       94.05      127.36     30.10 o 
  -6  11  13      451.05      403.62     93.09 o 
  -5  11  13      735.14      658.35     95.05 o 
  -4  11  13      121.68      157.75     41.86 o 
  -3  11  13      840.99      672.18    250.63 o 
  -2  11  13      393.39      296.03    152.23 o 
  -1  11  13       12.02       53.59     40.85 o 
   0  11  13       60.20       28.89     31.00 o 
 -11  12  13      200.07      186.80     45.58 o 
 -10  12  13       13.73       61.47     25.34 o 
  -9  12  13      158.24      102.80     28.05 o 
  -8  12  13      588.56      471.89     76.88 o 
  -7  12  13       60.13       79.68     20.95 o 
  -6  12  13     1280.39     1300.00    156.31 o 
  -5  12  13      911.51      770.89    116.34 o 
  -4  12  13       37.25       45.48     24.78 o 
  -3  12  13      147.13      132.42     32.87 o 
  -2  12  13      518.81      456.43     97.95 o 
  -1  12  13      374.76      343.48    131.48 o 
   0  12  13      198.75      174.90     49.41 o 
 -10  13  13      335.20      337.97     60.31 o 
  -9  13  13     1375.87     1185.13    164.82 o 
  -8  13  13       23.92       64.11     32.33 o 
  -7  13  13      186.21      209.44     35.65 o 
  -6  13  13      394.30      364.94     62.80 o 
  -5  13  13      576.39      479.45     84.04 o 
  -4  13  13        1.29       51.58     22.17 o 
  -3  13  13      603.10      491.19    221.05 o 
  -2  13  13      792.84      753.16    154.59 o 
  -1  13  13       97.15       74.75     30.90 o 
   0  13  13        7.05       44.24     46.22 o 
 -10  14  13     1093.99      911.48    139.55 o 
  -9  14  13        9.09       33.00     33.07 o 
  -8  14  13      440.88      415.38     85.32 o 
  -7  14  13     1130.09      986.82    163.61 o 
  -6  14  13      172.14      161.45     38.12 o 
  -5  14  13       43.30       20.45     19.08 o 
  -4  14  13       11.86       64.82     27.29 o 
  -3  14  13        0.36       18.59     18.90 o 
  -2  14  13       83.27       93.00     49.05 o 
  -1  14  13      198.74      173.02     47.29 o 
  -9  15  13      208.29      185.15     42.38 o 
  -8  15  13       21.79       41.21     27.11 o 
  -7  15  13      390.91      396.24     60.38 o 
  -6  15  13        3.32        0.83     20.36 o 
  -5  15  13        2.08        2.89     18.08 o 
  -4  15  13      841.88      674.42    106.25 o 
  -3  15  13        5.40       38.42     42.11 o 
  -2  15  13      292.15      261.82     65.48 o 
  -9  16  13      172.83      164.56     33.55 o 
  -8  16  13      385.53      415.01     54.47 o 
  -7  16  13      669.14      491.24    138.81 o 
  -6  16  13       93.72       56.69     21.33 o 
  -5  16  13     1119.43      839.41    206.06 o 
  -4  16  13      184.63      115.28     35.03 o 
  -3  16  13       70.69       69.64     64.30 o 
  -2  16  13       54.01       37.18     44.58 o 
  -8  17  13       13.36       63.27     37.09 o 
  -7  17  13       34.48       45.44     16.52 o 
  -6  17  13      197.94      154.74     36.11 o 
  -5  17  13      266.83      177.63     40.68 o 
  -4  17  13      706.41      574.61    107.82 o 
  -3  17  13       15.79      -13.76     47.25 o 
  -6  18  13      150.75      115.92     33.12 o 
  -5  18  13       99.07       57.78     25.37 o 
 -12   0  14      340.43      317.39     99.64 o 
 -11   0  14      199.04      162.09     60.40 o 
  -9   0  14      805.94      599.25    149.76 o 
  -8   0  14     1646.12     1256.84    289.66 o 
  -7   0  14        4.55       25.68     43.96 o 
  -5   0  14      237.58      196.60     89.77 o 
   0   0  14      442.60      426.07    137.02 o 
 -12   1  14       81.00       71.77     35.33 o 
 -11   1  14     1808.38     1413.59    360.95 o 
 -10   1  14       64.85       79.88     31.69 o 
  -9   1  14      160.49       90.51     29.74 o 
  -8   1  14      591.85      411.89    133.33 o 
  -7   1  14       36.47       42.40     27.04 o 
  -6   1  14      904.07      957.73    249.81 o 
  -5   1  14      834.27      650.61    189.20 o 
  -1   1  14      787.75      601.50    159.66 o 
   0   1  14      596.60      496.52    122.94 o 
 -12   2  14      245.73      254.30     54.39 o 
 -11   2  14      267.82      246.93     94.50 o 
 -10   2  14       67.18       44.37     24.36 o 
  -9   2  14      555.28      507.60     99.24 o 
  -8   2  14     1311.99     1459.32    232.65 o 
  -7   2  14        0.41       54.15     31.01 o 
  -6   2  14       84.81       59.37     32.05 o 
  -5   2  14      210.82      143.60     40.06 o 
  -2   2  14       54.41      112.58     68.00 o 
  -1   2  14      473.19      354.62    126.41 o 
   0   2  14      788.39      605.16    148.89 o 
 -12   3  14      863.28      699.12    137.00 o 
 -11   3  14       47.58       56.45     66.15 o 
 -10   3  14      742.66      706.63    131.95 o 
  -9   3  14        0.31       34.35     33.10 o 
  -8   3  14        1.07       25.30     30.98 o 
  -7   3  14       49.95       88.80     32.66 o 
  -6   3  14       37.16       15.62     32.72 o 
  -5   3  14       20.88       24.65     36.36 o 
  -2   3  14       60.77       44.78     41.50 o 
  -1   3  14      316.79      232.14    115.66 o 
   0   3  14       21.14      104.57     62.25 o 
 -11   4  14       21.95       54.71     28.82 o 
 -10   4  14      756.07      806.78    156.70 o 
  -9   4  14      198.48      201.89     57.25 o 
  -8   4  14       24.66      -12.84     37.43 o 
  -7   4  14      504.75      540.39     62.90 o 
  -6   4  14       36.29       29.29     24.65 o 
  -5   4  14       17.82       30.20     29.17 o 
  -2   4  14       52.04       71.90     49.30 o 
  -1   4  14      353.47      298.29    137.64 o 
   0   4  14     1154.04     1161.11    266.04 o 
 -11   5  14        1.92       47.38     58.03 o 
 -10   5  14      728.48      805.98    153.12 o 
  -9   5  14      122.31      150.94     51.05 o 
  -8   5  14       21.95       83.18     35.18 o 
  -7   5  14     2246.87     2203.67    230.47 o 
  -6   5  14       28.24       58.99     25.73 o 
  -5   5  14      350.82      309.59     74.78 o 
  -2   5  14       37.45       49.10     41.70 o 
  -1   5  14      187.66      105.59     65.53 o 
 -11   6  14      173.43      207.90     86.49 o 
 -10   6  14     2269.21     2372.72    303.30 o 
  -9   6  14       22.40       46.02     35.95 o 
  -8   6  14      335.92      279.24     66.44 o 
  -7   6  14     1120.17     1101.80    147.41 o 
  -6   6  14      274.47      191.28     33.59 o 
  -5   6  14      454.19      346.36    106.62 o 
  -2   6  14       25.22      116.48     94.50 o 
  -1   6  14      882.91      889.53    314.72 o 
 -11   7  14      149.10      156.77     84.95 o 
 -10   7  14      156.12      120.46     32.52 o 
  -9   7  14      224.16      251.88     63.01 o 
  -8   7  14      423.17      319.50     73.47 o 
  -7   7  14      872.11      860.30    135.19 o 
  -6   7  14        9.39        9.00     17.59 o 
  -5   7  14       22.35       15.00     23.83 o 
  -2   7  14       71.28       38.62     43.96 o 
  -1   7  14      262.40      151.20     57.93 o 
 -11   8  14      158.59      114.78     27.57 o 
 -10   8  14      210.08      178.13     33.13 o 
  -9   8  14      313.07      220.83     56.13 o 
  -8   8  14        2.99       11.00     22.68 o 
  -7   8  14        6.77       26.43     19.74 o 
  -6   8  14      157.50      135.67     38.92 o 
  -5   8  14     1070.60      719.84    173.59 o 
  -2   8  14      169.99      186.33     80.94 o 
  -1   8  14      121.91       70.67     43.76 o 
 -10   9  14       10.15       34.13     24.11 o 
  -9   9  14      225.82      148.75     58.64 o 
  -8   9  14      369.29      286.55     57.07 o 
  -7   9  14      245.65      156.86     35.30 o 
  -6   9  14       49.94       57.45     20.84 o 
  -5   9  14      294.85      251.07     67.21 o 
  -2   9  14      412.57      333.42     94.50 o 
 -10  10  14       34.30       44.69     28.63 o 
  -9  10  14        4.28       62.76     25.64 o 
  -8  10  14      543.89      417.91     75.85 o 
  -7  10  14       27.85       21.82     15.83 o 
  -6  10  14      571.51      455.77     79.40 o 
  -5  10  14       10.20       10.16     19.55 o 
  -4  10  14      456.34      260.49    133.12 o 
  -3  10  14      289.33      176.06     65.33 o 
  -2  10  14        4.19       58.14     58.96 o 
  -9  11  14       70.01       94.62     38.69 o 
  -8  11  14       42.49       49.41     17.92 o 
  -7  11  14      231.81      143.18     29.73 o 
  -6  11  14      416.64      300.82     46.79 o 
  -5  11  14      716.48      581.47    135.99 o 
  -4  11  14      127.81      132.09     55.47 o 
  -2  11  14       10.70       36.81     22.42 o 
  -9  12  14      375.29      309.67     69.27 o 
  -8  12  14      143.12      116.46     31.80 o 
  -7  12  14       22.03       27.89     19.45 o 
  -6  12  14      473.61      368.42    126.85 o 
  -5  12  14        2.47        4.16     19.52 o 
  -4  12  14        2.21       41.91     31.84 o 
  -3  12  14      278.44      213.03     63.89 o 
  -8  13  14       17.33       34.15     34.00 o 
  -7  13  14       24.49       40.93     20.22 o 
  -6  13  14       26.19       28.23     20.43 o 
  -5  13  14      136.22       86.71     26.65 o 
  -4  13  14       88.72       75.19     37.18 o 
  -7  14  14        9.82       31.65     21.01 o 
  -6  14  14      703.49      516.73    121.47 o 
  -5  14  14       57.96       50.17     19.33 o 
 -10   1  15        2.02       61.25     32.68 o 
  -9   1  15      475.09      469.06     98.10 o 
  -8   1  15       67.49       66.75     29.40 o 
  -7   1  15       28.76       75.75     24.48 o 
  -9   2  15       26.99       90.83     55.57 o 
  -8   2  15      301.75      252.48     74.29 o 
  -7   2  15      189.11      177.43     63.58 o 
  -9   3  15      640.86      626.23    142.48 o 
  -8   3  15      121.95      107.76     44.86 o 
  -7   3  15      154.65       95.05     32.10 o 
  -9   4  15       59.95       83.22     34.28 o 
  -8   4  15      121.09       80.93     35.91 o 
  -7   4  15      185.94      156.44     61.25 o 
  -9   5  15       15.04       31.55     26.55 o 
  -8   5  15       60.21       72.57     29.10 o 
  -7   5  15      606.96      573.22     90.92 o 
  -9   6  15       19.60       27.00     31.23 o 
  -8   6  15       19.20       26.14     20.44 o 
  -7   6  15       20.71       42.11     32.46 o 
  -8   7  15       39.90       29.03     25.15 o 
  -7   7  15      241.42      163.32     55.26 o 
  -7   8  15        0.75       41.91     29.99 o 
                                                 
